# Supplementary material for: The unit ratio-extended Weibull family and the dropout rate in Brazilian undergraduate courses
Source: PLoS One. 2023 Nov 16;18(11):e0290885. doi: 10.1371/journal.pone.0290885 (PMC10653530; doi:10.1371/journal.pone.0290885)
Supplement: S1 Data — (ZIP) [file pone.0290885.s001.zip]

Archive with 9 entries (8 files):
- UREW (copia)/
- UREW (copia)/Section_6_Application.R
- UREW (copia)/Section_3_plots.R
- UREW (copia)/Section_3_pdfs.R
- UREW (copia)/data4.csv
- UREW (copia)/data3.csv
- UREW (copia)/data2.csv
- UREW (copia)/data1.csv
- UREW (copia)/Section_6_Unit_functions.R
