# Supplementary material for: The unit ratio-extended Weibull family and the dropout rate in Brazilian undergraduate courses
Source: PLoS One. 2023 Nov 16;18(11):e0290885. doi: 10.1371/journal.pone.0290885 (PMC10653530; doi:10.1371/journal.pone.0290885)
Supplement: S1 Data — (ZIP) [file pone.0290885.s001.zip › UREW (copia)/data4.csv]

	CO_CURSO	NO_IES	DROPOUT_RATE
1	1925	PONTIFÍCIA UNIVERSIDADE CATÓLICA DO RIO GRANDE DO SUL	0.0769230769230769
2	7524	PONTIFÍCIA UNIVERSIDADE CATÓLICA DE MINAS GERAIS	0.0983606557377049
3	14249	UNIVERSIDADE FEDERAL DE SANTA CATARINA	0.0131578947368421
4	18143	UNIVERSIDADE FEDERAL DE ITAJUBÁ - UNIFEI	0.0483870967741935
5	18397	UNIVERSIDADE ESTADUAL DE CAMPINAS	0.087719298245614
6	18880	UNIVERSIDADE FEDERAL DE MINAS GERAIS	0.0538461538461538
7	20629	FACULDADE DO CENTRO LESTE	0.113636363636364
8	27161	FACULDADE ANHANGUERA DE JUNDIAÍ	0.393939393939394
9	39409	UNIVERSIDADE PAULISTA	0.19672131147541
10	40095	UNIVERSIDADE DE FORTALEZA	0.15625
11	41626	UNIVERSIDADE FEDERAL DE OURO PRETO	0.0704225352112676
12	44869	UNIVERSIDADE ANHANGUERA DE SÃO PAULO	0.424242424242424
13	45464	FACULDADE DE TECNOLOGIA E CIÊNCIAS	0.285714285714286
14	60496	UNIVERSIDADE PAULISTA	0.4375
15	60531	UNIVERSIDADE PAULISTA	0.314285714285714
16	61285	UNIVERSIDADE PAULISTA	0.175
17	63638	UNIVERSIDADE DE ARARAQUARA	0.216216216216216
18	65060	UNIVERSIDADE PAULISTA	0.333333333333333
19	65872	UNIVERSIDADE PAULISTA	0.207920792079208
20	67514	FACULDADE ESTÁCIO DE BELÉM - ESTÁCIO BELÉM	0.0294117647058824
21	68518	UNIVERSIDADE DE PERNAMBUCO	0.0163934426229508
22	73946	UNIVERSIDADE ESTADUAL PAULISTA JÚLIO DE MESQUITA FILHO	0.0465116279069767
23	74438	CENTRO UNIVERSITÁRIO SOCIESC	0.147058823529412
24	76012	UNIVERSIDADE PAULISTA	0.238095238095238
25	80379	CENTRO FEDERAL DE EDUCAÇÃO TECNOLÓGICA CELSO SUCKOW DA FONSECA	0.25
26	85274	CENTRO FEDERAL DE EDUCAÇÃO TECNOLÓGICA DE MINAS GERAIS	0.16
27	87862	CENTRO FEDERAL DE EDUCAÇÃO TECNOLÓGICA DE MINAS GERAIS	0.488372093023256
28	88468	CENTRO UNIVERSITÁRIO DE JAGUARIÚNA	0.1
29	91213	FACULDADE ANHANGÜERA DE CAMPINAS	0.375
30	92277	INSTITUTO FEDERAL DE EDUCAÇÃO, CIÊNCIA E TECNOLOGIA FLUMINENSE	0.0857142857142857
31	92879	CENTRO FEDERAL DE EDUCAÇÃO TECNOLÓGICA CELSO SUCKOW DA FONSECA	0.175
32	97753	CENTRO UNIVERSITÁRIO UNA	0.175
33	102499	INSTITUTO FEDERAL DE EDUCAÇÃO, CIÊNCIA E TECNOLOGIA DO ESPÍRITO SANTO	0.0208333333333333
34	105372	UNIVERSIDADE ANHANGUERA DE SÃO PAULO	0.181818181818182
35	107428	INSTITUTO FEDERAL DE EDUCAÇÃO, CIÊNCIA E TECNOLOGIA DE GOIÁS	0.119402985074627
36	110275	UNIVERSIDADE FEDERAL DO RIO GRANDE DO SUL	0.0851063829787234
37	111916	INSTITUTO FEDERAL DE EDUCAÇÃO, CIÊNCIA E TECNOLOGIA FLUMINENSE	0.0813953488372093
38	112678	INSTITUTO FEDERAL DE EDUCAÇÃO, CIÊNCIA E TECNOLOGIA DE SÃO PAULO	0.218181818181818
39	114236	FACULDADE PITÁGORAS DE BETIM	0.266666666666667
40	115592	UNIVERSIDADE PAULISTA	0.247058823529412
41	116032	UNIVERSIDADE FEDERAL DO RIO GRANDE	0.0232558139534884
42	116092	PONTIFÍCIA UNIVERSIDADE CATÓLICA DE GOIÁS	0.0967741935483871
43	116304	INSTITUTO FEDERAL DE EDUCAÇÃO, CIÊNCIA E TECNOLOGIA DO PARÁ	0.166666666666667
44	117088	UNIVERSIDADE FEDERAL DA BAHIA	0.188679245283019
45	117126	CENTRO UNIVERSITÁRIO ANHANGUERA DE CAMPO GRANDE	0.354838709677419
46	121630	UNIVERSIDADE FEDERAL DE SANTA MARIA	0.027027027027027
47	121916	UNIVERSIDADE PAULISTA	0.178947368421053
48	122618	UNIVERSIDADE FEDERAL DE LAVRAS	0.021505376344086
49	1011005	FACULDADE ANHANGUERA PITÁGORAS VOTORANTIM	0.290322580645161
50	1059198	FACULDADE PITÁGORAS DE SÃO LUIZ	0.206185567010309
51	1102522	UNIVERSIDADE FEDERAL DE ITAJUBÁ - UNIFEI	0.14
52	1102579	FUNDAÇÃO UNIVERSIDADE FEDERAL DO ABC	0.0135135135135135
53	1102660	UNIVERSIDADE TECNOLÓGICA FEDERAL DO PARANÁ	0.134020618556701
54	1109485	UNIVERSIDADE FEDERAL DE JUIZ DE FORA	0.0909090909090909
55	1113663	UNIVERSIDADE FEDERAL DE PELOTAS	0.12
56	1114857	UNIVERSIDADE DO VALE DO RIO DOS SINOS	0.08
57	1118959	CENTRO UNIVERSITÁRIO NEWTON PAIVA	0.233333333333333
58	1119277	FACULDADE PITÁGORAS	0.175
59	1126054	INSTITUTO FEDERAL DE EDUCAÇÃO, CIÊNCIA E TECNOLOGIA CATARINENSE	0.142857142857143
60	1126267	INSTITUTO FEDERAL DE EDUCAÇÃO, CIÊNCIA E TECNOLOGIA DE SANTA CATARINA	0.325842696629214
61	1134815	INSTITUTO FEDERAL DE EDUCAÇÃO, CIÊNCIA E TECNOLOGIA DO AMAZONAS	0.282051282051282
62	1148742	INSTITUTO NACIONAL DE TELECOMUNICAÇÕES	0.136752136752137
63	1151355	CENTRO UNIVERSITÁRIO SENAI CIMATEC	0.333333333333333
64	1156012	UNIVERSIDADE PAULISTA	0.19047619047619
65	1156013	UNIVERSIDADE PAULISTA	0.170212765957447
66	1159084	UNIVERSIDADE FEDERAL DO RIO GRANDE DO NORTE	0.0294117647058824
67	1164653	UNIVERSIDADE TECNOLÓGICA FEDERAL DO PARANÁ	0.105882352941176
68	1167276	Centro Universitário SOCIESC de Curitiba	0.0967741935483871
69	1167880	UNIVERSIDADE SÃO JUDAS TADEU	0.219047619047619
70	1174378	FACULDADE ESTÁCIO DE SÁ DE OURINHOS	0.0526315789473684
71	1187982	UNIVERSIDADE ESTÁCIO DE SÁ	0.166666666666667
72	1188508	INSTITUTO FEDERAL DE EDUCAÇÃO, CIÊNCIA E TECNOLOGIA DE MATO GROSSO	0.0895522388059701
73	1192389	INSTITUTO FEDERAL DE EDUCAÇÃO, CIÊNCIA E TECNOLOGIA DE SÃO PAULO	0.30952380952381
74	1204314	FACULDADE DE TECNOLOGIA TERMOMECÂNICA	0.0617283950617284
75	1204967	CENTRO UNIVERSITÁRIO DAS FACULDADES METROPOLITANAS UNIDAS	0.25
76	1257982	INSPER INSTITUTO DE ENSINO E PESQUISA	0.0566037735849057
77	1270057	UNIVERSIDADE FEDERAL DE MATO GROSSO	0.0178571428571429
78	1270376	UNIVERSIDADE FEDERAL DE SANTA CATARINA	0.0566037735849057
79	1280040	INSTITUTO FEDERAL DE EDUCAÇÃO, CIÊNCIA E TECNOLOGIA DO CEARÁ	0.0526315789473684
80	1292568	UNIVERSIDADE DO ESTADO DO AMAZONAS	0.170212765957447
81	1310880	INSTITUTO FEDERAL DE EDUCAÇÃO, CIÊNCIA E TECNOLOGIA DE GOIÁS	0.131578947368421
82	1313294	INSTITUTO FEDERAL DE EDUCAÇÃO, CIÊNCIA E TECNOLOGIA DE MATO GROSSO	0.111111111111111
83	1313303	INSTITUTO FEDERAL DE EDUCAÇÃO, CIÊNCIA E TECNOLOGIA SUL-RIO-GRANDENSE	0.0869565217391304
84	1313475	INSTITUTO FEDERAL DE EDUCAÇÃO, CIÊNCIA E TECNOLOGIA DE MINAS GERAIS	0.179487179487179
85	1349075	INSTITUTO FEDERAL DE EDUCAÇÃO, CIÊNCIA E TECNOLOGIA DO ESPÍRITO SANTO	0.375
86	1351910	FACULDADE DE TECNOLOGIA SENAI JARAGUÁ DO SUL	0.0333333333333333
87	1363951	INSTITUTO FEDERAL DE EDUCAÇÃO, CIÊNCIA E TECNOLOGIA DE SÃO PAULO	0.25
88	1363955	INSTITUTO FEDERAL DE EDUCAÇÃO, CIÊNCIA E TECNOLOGIA DE SÃO PAULO	0.218181818181818
89	1366667	INSTITUTO FEDERAL DE EDUCAÇÃO, CIÊNCIA E TECNOLOGIA DE SÃO PAULO	0.351851851851852
90	1375233	INSTITUTO FEDERAL DE EDUCAÇÃO, CIÊNCIA E TECNOLOGIA DE SÃO PAULO	0.242424242424242
91	1376266	INSTITUTO FEDERAL DE EDUCAÇÃO, CIÊNCIA E TECNOLOGIA DE SÃO PAULO	0.266666666666667
92	1377587	INSTITUTO FEDERAL DE EDUCAÇÃO, CIÊNCIA E TECNOLOGIA CATARINENSE	0.227272727272727
93	1404022	INSTITUTO FEDERAL DE EDUCAÇÃO CIÊNCIA E TECNOLOGIA DE RONDÔNIA	0.475
94	1417101	PONTIFÍCIA UNIVERSIDADE CATÓLICA DE CAMPINAS	0.0217391304347826
95	1419851	INSTITUTO FEDERAL DE EDUCAÇÃO, CIÊNCIA E TECNOLOGIA DE MATO GROSSO DO SUL	0.291666666666667
96	1421237	INSTITUTO FEDERAL DE EDUCAÇÃO, CIÊNCIA E TECNOLOGIA DO PARANÁ	0.219512195121951
97	5000060	FACULDADE DE CIÊNCIAS SOCIAIS APLICADAS DE EXTREMA	0.0851063829787234
