# Supplementary material for: The unit ratio-extended Weibull family and the dropout rate in Brazilian undergraduate courses
Source: PLoS One. 2023 Nov 16;18(11):e0290885. doi: 10.1371/journal.pone.0290885 (PMC10653530; doi:10.1371/journal.pone.0290885)
Supplement: S1 Data — (ZIP) [file pone.0290885.s001.zip › UREW (copia)/data3.csv]

	CO_CURSO	NO_IES	DROPOUT_RATE
1	36	UNIVERSIDADE FEDERAL DE MATO GROSSO	0.0576923076923077
2	127	UNIVERSIDADE DE BRASÍLIA	0.045045045045045
3	317	UNIVERSIDADE FEDERAL DE SERGIPE	0.115384615384615
4	513	UNIVERSIDADE FEDERAL DO PIAUÍ	0.0144927536231884
5	594	UNIVERSIDADE FEDERAL DE OURO PRETO	0.127906976744186
6	614	UNIVERSIDADE FEDERAL DE SÃO CARLOS	0.0714285714285714
7	703	UNIVERSIDADE FEDERAL DE VIÇOSA	0.0377358490566038
8	778	UNIVERSIDADE ESTADUAL DE LONDRINA	0.025
9	865	PONTIFÍCIA UNIVERSIDADE CATÓLICA DO PARANÁ	0.0684931506849315
10	968	UNIVERSIDADE CATÓLICA DE PERNAMBUCO	0.260162601626016
11	1110	UNIVERSIDADE DE CAXIAS DO SUL	0.162790697674419
12	1452	UNIVERSIDADE FEDERAL DE UBERLÂNDIA	0.0348837209302326
13	1721	UNIVERSIDADE DE PASSO FUNDO	0.25
14	1904	PONTIFÍCIA UNIVERSIDADE CATÓLICA DO RIO GRANDE DO SUL	0.102803738317757
15	2090	UNIVERSIDADE FEEVALE	0.0263157894736842
16	2310	UNIVERSIDADE JOSÉ DO ROSÁRIO VELLANO	0.142857142857143
17	2717	UNIVERSIDADE ESTADUAL DE CAMPINAS	0.0666666666666667
18	3190	UNIVERSIDADE ESTADUAL PAULISTA JÚLIO DE MESQUITA FILHO	0.108108108108108
19	3197	UNIVERSIDADE ESTADUAL PAULISTA JÚLIO DE MESQUITA FILHO	0.0967741935483871
20	3211	UNIVERSIDADE ESTADUAL PAULISTA JÚLIO DE MESQUITA FILHO	0.0172413793103448
21	3531	ESCOLA DE ENGENHARIA DE PIRACICABA	0.25
22	3676	UNIVERSIDADE REGIONAL DE BLUMENAU	0.152777777777778
23	3858	UNIVERSIDADE COMUNITÁRIA DA REGIÃO DE CHAPECÓ	0.214285714285714
24	3935	UNIVERSIDADE DO VALE DO ITAJAÍ	0.202127659574468
25	4547	CENTRO UNIVERSITÁRIO DO TRIÂNGULO	0.285714285714286
26	5079	UNIVERSIDADE VEIGA DE ALMEIDA	0.0265957446808511
27	5485	UNIVERSIDADE SÃO JUDAS TADEU	0.312925170068027
28	5841	UNIVERSIDADE CRUZEIRO DO SUL	0.276729559748428
29	6491	UNIVERSIDADE DO OESTE PAULISTA	0.0625
30	6756	UNIVERSIDADE DE SANTA CRUZ DO SUL	0.145454545454545
31	7292	UNIVERSIDADE PAULISTA	0.225
32	7511	PONTIFÍCIA UNIVERSIDADE CATÓLICA DE MINAS GERAIS	0.0782122905027933
33	8340	UNIVERSIDADE CATÓLICA DE BRASÍLIA	0.0161290322580645
34	9302	UNIVERSIDADE LUTERANA DO BRASIL	0.0666666666666667
35	9311	UNIVERSIDADE LUTERANA DO BRASIL	0.135135135135135
36	10159	UNIVERSIDADE DE FRANCA	0.111111111111111
37	10814	PONTIFÍCIA UNIVERSIDADE CATÓLICA DE GOIÁS	0.131782945736434
38	11238	PONTIFÍCIA UNIVERSIDADE CATÓLICA DE SÃO PAULO	0.0810810810810811
39	11452	UNIVERSIDADE FEDERAL DO MARANHÃO	0.0123456790123457
40	11730	UNIVERSIDADE DE FORTALEZA	0.146788990825688
41	12581	UNIVERSIDADE FEDERAL DO PARANÁ	0.0588235294117647
42	12710	UNIVERSIDADE FEDERAL FLUMINENSE	0.181818181818182
43	12837	UNIVERSIDADE FEDERAL DO ESPÍRITO SANTO	0.0851063829787234
44	13216	UNIVERSIDADE FEDERAL DE ALAGOAS	0.0238095238095238
45	13277	UNIVERSIDADE FEDERAL DA BAHIA	0.0909090909090909
46	13446	UNIVERSIDADE FEDERAL DE CAMPINA GRANDE	0.0390243902439024
47	13717	UNIVERSIDADE FEDERAL DO RIO GRANDE DO SUL	0.0869565217391304
48	13881	UNIVERSIDADE FEDERAL DE SANTA MARIA	0.260869565217391
49	13980	UNIVERSIDADE FEDERAL DO CEARÁ	0.0579710144927536
50	14098	UNIVERSIDADE FEDERAL DE GOIÁS	0.0108695652173913
51	14137	UNIVERSIDADE FEDERAL DE GOIÁS	0.0285714285714286
52	14217	UNIVERSIDADE FEDERAL DE SANTA CATARINA	0.03125
53	15002	UNIVERSIDADE FEDERAL DE PELOTAS	0.100917431192661
54	15103	UNIVERSIDADE LA SALLE	0.0833333333333333
55	15555	UNIVERSIDADE ANHANGUERA	0.246753246753247
56	15869	UNIVERSIDADE FEDERAL DE MATO GROSSO DO SUL	0.0348837209302326
57	17937	UNIVERSIDADE DO EXTREMO SUL CATARINENSE	0.072463768115942
58	18001	CENTRO UNIVERSITÁRIO EURÍPEDES DE MARÍLIA	0.0869565217391304
59	18149	FACULDADES DOCTUM DE CARATINGA	0.2
60	18162	CENTRO UNIVERSITÁRIO DE BRASÍLIA	0.00847457627118644
61	18250	CENTRO UNIVERSITÁRIO DO ESTADO DO PARÁ	0.0952380952380952
62	18251	UNIVERSIDADE FEDERAL DE ITAJUBÁ - UNIFEI	0.0263157894736842
63	18280	CENTRO UNIVERSITÁRIO FACVEST	0.181818181818182
64	18335	UNIVERSIDADE FEDERAL DE LAVRAS	0.0943396226415094
65	18584	UNIVERSIDADE ESTADUAL VALE DO ACARAÚ	0.0196078431372549
66	18585	PONTIFÍCIA UNIVERSIDADE CATÓLICA DE MINAS GERAIS	0.0857142857142857
67	18624	UNIVERSIDADE CATÓLICA DE SANTOS	0.378378378378378
68	18683	UNIVERSIDADE TIRADENTES	0.122222222222222
69	18698	UNIVERSIDADE PAULISTA	0.26219512195122
70	18790	CENTRO UNIVERSITÁRIO ESPÍRITO-SANTENSE/FAESA	0.111111111111111
71	18818	CENTRO UNIVERSITÁRIO SENAC	0.270833333333333
72	18826	UNIVERSIDADE PAULISTA	0.27027027027027
73	18833	UNIVERSIDADE PAULISTA	0.27906976744186
74	18840	UNIVERSIDADE PAULISTA	0.223684210526316
75	18974	UNIVERSIDADE PRESBITERIANA MACKENZIE	0.0159574468085106
76	19042	UNIVERSIDADE ESTADUAL DO SUDOESTE DA BAHIA	0.105263157894737
77	19047	CENTRO UNIVERSITÁRIO DE JOÃO PESSOA	0.227272727272727
78	19242	CENTRO UNIVERSITÁRIO AUGUSTO MOTTA	0.0104166666666667
79	19437	UNIVERSIDADE DO VALE DO ITAJAÍ	0.277777777777778
80	19505	UNIVERSIDADE ANHEMBI MORUMBI	0.282051282051282
81	19510	UNIVERSIDADE PAULISTA	0.188405797101449
82	19517	UNIVERSIDADE PAULISTA	0.218390804597701
83	19521	UNIVERSIDADE PAULISTA	0.172413793103448
84	19525	UNIVERSIDADE PAULISTA	0.176470588235294
85	19548	UNIVERSIDADE PAULISTA	0.210526315789474
86	19558	UNIVERSIDADE PAULISTA	0.242424242424242
87	19641	CENTRO UNIVERSITÁRIO DAS FACULDADES METROPOLITANAS UNIDAS	0.324324324324324
88	19910	Centro Universitário Campo Limpo Paulista	0.162790697674419
89	19931	FACULDADE DE CASCAVEL	0.28125
90	20009	UNIVERSIDADE DA AMAZÔNIA	0.259259259259259
91	20030	UNIVERSIDADE SALVADOR	0.165467625899281
92	20041	UNIVERSIDADE CIDADE DE SÃO PAULO	0.238341968911917
93	20239	UNIVERSIDADE ESTADUAL DE SANTA CRUZ	0.131147540983607
94	20355	UNIVERSIDADE ANHANGUERA DE SÃO PAULO	0.28125
95	20534	INSTITUTO MUNICIPAL DE ENSINO SUPERIOR DE ASSIS	0.377358490566038
96	20818	UNIVERSIDADE PRESIDENTE ANTÔNIO CARLOS	0.411764705882353
97	20833	CENTRO UNIVERSITÁRIO DE BELO HORIZONTE	0.236363636363636
98	20891	UNIVERSIDADE TUIUTI DO PARANÁ	0.121212121212121
99	20933	UNIVERSIDADE DO ESTADO DO RIO GRANDE DO NORTE	0.0645161290322581
100	21271	UNIVERSIDADE VILA VELHA	0.0288461538461538
101	21305	FACULDADE SUMARÉ	0.25
102	21690	CENTRO UNIVERSITÁRIO ANHANGUERA DE NITERÓI	0.286713286713287
103	37862	FACULDADE DE CIÊNCIAS APLICADAS E SOCIAIS DE PETROLINA	0.236559139784946
104	38834	UNIVERSIDADE PAULISTA	0.244019138755981
105	39407	CENTRO UNIVERSITÁRIO DO SUL DE MINAS	0.0666666666666667
106	41238	FUNDAÇÃO UNIVERSIDADE FEDERAL DO TOCANTINS	0.0609756097560976
107	43257	UNIVERSIDADE FUMEC	0.074468085106383
108	43487	UNIVERSIDADE PAULISTA	0.191082802547771
109	43645	UNIVERSIDADE PAULISTA	0.282828282828283
110	43664	UNIVERSIDADE PAULISTA	0.245508982035928
111	46884	CENTRO UNIVERSITÁRIO ESTÁCIO DE RIBEIRÃO PRETO	0.0606060606060606
112	46972	CENTRO UNIVERSITÁRIO UNIC	0.390243902439024
113	47603	Centro Universitário Carlos Drummond de Andrade	0.138888888888889
114	48201	FACULDADE DE TECNOLOGIA E CIÊNCIAS DE PERNAMBUCO	0.111111111111111
115	48205	CENTRO UNIVERSITÁRIO DOS GUARARAPES	0.2
116	50296	FACULDADE DE AMERICANA	0.152777777777778
117	50572	UNIVERSIDADE PAULISTA	0.247191011235955
118	50582	UNIVERSIDADE PAULISTA	0.222222222222222
119	50970	CENTRO UNIVERSITÁRIO DE JAGUARIÚNA	0.121951219512195
120	52048	UNIVERSIDADE ESTADUAL PAULISTA JÚLIO DE MESQUITA FILHO	0.024390243902439
121	53788	Universidade Universus Veritas Guarulhos	0.109756097560976
122	54520	FUNDAÇÃO UNIVERSIDADE DO ESTADO DE SANTA CATARINA	0.0126582278481013
123	54792	FACULDADE ANHANGUERA DE JUNDIAÍ	0.479166666666667
124	55096	UNIVERSIDADE DE SOROCABA	0.133333333333333
125	57606	UNIVERSIDADE DO ESTADO DO RIO GRANDE DO NORTE	0.166666666666667
126	57702	UNIVERSIDADE DO VALE DO RIO DOS SINOS	0.0612244897959184
127	58808	INSTITUTO DE ENSINO E PESQUISA OBJETIVO	0.283582089552239
128	59122	CENTRO UNIVERSITÁRIO FARIAS BRITO	0.0925925925925926
129	59158	FACULDADE ANHANGUERA DE ANÁPOLIS	0.641025641025641
130	62484	UNIVERSIDADE FEDERAL DO AMAZONAS	0.0357142857142857
131	65878	UNIVERSIDADE PAULISTA	0.268292682926829
132	65890	UNIVERSIDADE PAULISTA	0.181818181818182
133	66272	UNIVERSIDADE NOVE DE JULHO	0.0172413793103448
134	66911	INSTITUTO DE ENSINO SUPERIOR DA GRANDE FLORIANÓPOLIS	0.155172413793103
135	69764	UNIVERSIDADE PAULISTA	0.216216216216216
136	69815	UNIVERSIDADE PAULISTA	0.194805194805195
137	69825	UNIVERSIDADE PAULISTA	0.231707317073171
138	72331	UNIVERSIDADE NOVE DE JULHO	0.02
139	73519	FACULDADE PITÁGORAS DE TEIXEIRA DE FREITAS	0.435897435897436
140	75353	FACULDADE DE TECNOLOGIA DE SÃO JOSÉ DO RIO PRETO	0.175824175824176
141	82799	UNIVERSIDADE FEDERAL FLUMINENSE	0.114285714285714
142	85783	UNIVERSIDADE FEDERAL DO RIO DE JANEIRO	0.0344827586206897
143	87384	UNIVERSIDADE DO SAGRADO CORAÇÃO	0.025
144	89064	CENTRO UNIVERSITÁRIO NOSSA SENHORA DO PATROCÍNIO	0.186046511627907
145	90875	FACULDADE ANHANGUERA DE LIMEIRA	0.303030303030303
146	90887	FACULDADE ANHANGUERA DE SANTA BÁRBARA	0.333333333333333
147	91262	UNIVERSIDADE FEDERAL RURAL DO SEMI-ÁRIDO	0.0754716981132075
148	92001	CENTRO UNIVERSITÁRIO SERRA DOS ÓRGÃOS	0.072463768115942
149	92080	FACULDADE PITÁGORAS DE BETIM	0.218181818181818
150	92988	FACULDADE PITÁGORAS DE BELO HORIZONTE	0.422680412371134
151	94227	FACULDADE ANHANGÜERA DE CAMPINAS	0.345679012345679
152	95489	UNIVERSIDADE SÃO JUDAS TADEU	0.2
153	96442	FATECE - FACULDADE DE TECNOLOGIA, CIÊNCIAS E EDUCAÇÃO	0.28125
154	96951	UNIVERSIDADE FEDERAL DE ALFENAS	0.181818181818182
155	98665	UNIVERSIDADE ESTADUAL DE RORAIMA	0.0333333333333333
156	98764	FACULDADE DA CIDADE DE MACEIÓ	0.25
157	98918	INSTITUTO FEDERAL DE EDUCAÇÃO, CIÊNCIA E TECNOLOGIA DO SUDESTE DE MINAS GERAIS	0.361111111111111
158	98957	CENTRO UNIVERSITÁRIO DE ENSINO SUPERIOR DO AMAZONAS	0.176470588235294
159	101318	CENTRO UNIVERSITÁRIO DO INSTITUTO DE EDUCAÇÃO SUPERIOR DE BRASÍLIA - IESB	0.15
160	101710	Faculdade Única de Ipatinga	0.411764705882353
161	101712	UNIVERSIDADE ESTADUAL DO CENTRO OESTE	0.3125
162	103441	FUNDAÇÃO UNIVERSIDADE FEDERAL DO PAMPA - UNIPAMPA	0.236363636363636
163	104836	FACULDADE ANHANGÜERA DE PIRACICABA	0.272727272727273
164	105678	CENTRO UNIVERSITÁRIO FILADÉLFIA	0.232558139534884
165	106824	FACULDADE ANHANGÜERA DE BAURU	0.188679245283019
166	106996	CENTRO UNIVERSITÁRIO DO NORTE	0.0134529147982063
167	107920	FACULDADE PITÁGORAS DE SÃO LUIZ	0.281081081081081
168	110974	UNIVERSIDADE REGIONAL DO NOROESTE DO ESTADO DO RIO GRANDE DO SUL	0.45
169	111980	UNIVERSIDADE NOVE DE JULHO	0.0166666666666667
170	112680	UNIVERSIDADE FEDERAL DE SÃO CARLOS	0.111111111111111
171	114163	FACULDADE ANHANGÜERA DE CAMPINAS	0.242424242424242
172	114918	FACULDADE PITÁGORAS DE GUARAPARI	0.256410256410256
173	116868	UNIVERSIDADE FEDERAL DO ESPÍRITO SANTO	0.05
174	117500	FACULDADE ANHANGÜERA DE SÃO JOSÉ	0.483870967741935
175	117504	FACULDADE ANHANGUERA DE TAUBATÉ	0.454545454545455
176	118468	UNIVERSIDADE FEDERAL RURAL DE PERNAMBUCO	0.0120481927710843
177	120920	UNIVERSIDADE ANHEMBI MORUMBI	0.173333333333333
178	122330	UNIVERSIDADE FEDERAL DE SÃO JOÃO DEL REI	0.137931034482759
179	122616	FACULDADE ANHANGÜERA DE RIBEIRÃO PRETO	0.38
180	150086	CENTRO UNIVERSITÁRIO ESTADUAL DA ZONA OESTE	0.5
181	318882	FUNDAÇÃO UNIVERSIDADE FEDERAL DE RONDÔNIA	0.142857142857143
182	1070485	FACULDADE DO PIAUÍ	0.289473684210526
183	1102342	FUNDAÇÃO UNIVERSIDADE FEDERAL DO ABC	0.0326086956521739
184	1102636	UNIVERSIDADE FEDERAL RURAL DO RIO DE JANEIRO	0.0666666666666667
185	1102783	INSTITUTO FEDERAL DE EDUCAÇÃO, CIÊNCIA E TECNOLOGIA DO SUL DE MINAS GERAIS	0.212121212121212
186	1102793	INSTITUTO FEDERAL DE EDUCAÇÃO, CIÊNCIA E TECNOLOGIA CATARINENSE	0.204081632653061
187	1102800	UNIVERSIDADE TECNOLÓGICA FEDERAL DO PARANÁ	0.172413793103448
188	1110857	UNIVERSIDADE FEDERAL RURAL DA AMAZÔNIA	0.0363636363636364
189	1134546	FACULDADE SÃO FRANCISCO DE ASSIS	0.186046511627907
190	1148708	CENTRO UNIVERSITÁRIO LUTERANO DE PALMAS	0.0555555555555556
191	1152636	UNIVERSIDADE TECNOLÓGICA FEDERAL DO PARANÁ	0.132530120481928
192	1155950	UNIVERSIDADE PAULISTA	0.219512195121951
193	1159854	UNIVERSIDADE FEDERAL DO ESPÍRITO SANTO	0.0185185185185185
194	1160123	INSTITUTO FEDERAL DE EDUCAÇÃO, CIÊNCIA E TECNOLOGIA CATARINENSE	0.108695652173913
195	1161839	UNIVERSIDADE FEDERAL DE VIÇOSA	0.0612244897959184
196	1164656	UNIVERSIDADE TECNOLÓGICA FEDERAL DO PARANÁ	0.208333333333333
197	1165300	UNIVERSIDADE ANHEMBI MORUMBI	0.243589743589744
198	1166783	INSTITUTO FEDERAL DE EDUCAÇÃO, CIÊNCIA E TECNOLOGIA DO MARANHÃO	0.121951219512195
199	1167817	INSTITUTO FEDERAL DE EDUCAÇÃO, CIÊNCIA E TECNOLOGIA DE MINAS GERAIS	0.210526315789474
200	1167859	FACULDADES INTEGRADAS DE BAURU	0.171428571428571
201	1178662	CENTRO FEDERAL DE EDUCAÇÃO TECNOLÓGICA CELSO SUCKOW DA FONSECA	0.0459770114942529
202	1181115	INSTITUTO FEDERAL DE EDUCAÇÃO, CIÊNCIA E TECNOLOGIA DO CEARÁ	0.142857142857143
203	1187671	UNIVERSIDADE FEDERAL DO OESTE DO PARÁ	0.0789473684210526
204	1190145	UNIVERSIDADE ESTADUAL DO PIAUÍ	0.0508474576271186
205	1190311	CENTRO UNIVERSITÁRIO RITTER DOS REIS	0.258620689655172
206	1190440	INSTITUTO FEDERAL DE EDUCAÇÃO, CIÊNCIA E TECNOLOGIA DO NORTE DE MINAS GERAIS	0.117647058823529
207	1191646	CENTRO UNIVERSITÁRIO DE BRASÍLIA	0.037037037037037
208	1193782	FACULDADE MERIDIONAL	0.214285714285714
209	1206881	Universidade Estadual do Paraná	0.27027027027027
210	1258024	Centro Universitário das Américas	0.0689655172413793
211	1258063	FACULDADE INTERNACIONAL DA PARAÍBA	0.284615384615385
212	1260475	FACULDADE ANHANGUERA DE JOINVILLE	0.484848484848485
213	1265146	Universidade Estadual do Norte do Paraná	0.236842105263158
214	1267543	UNIVERSIDADE FEDERAL DO AMAPÁ	0.0919540229885057
215	1269545	INSTITUTO FEDERAL DE EDUCAÇÃO, CIÊNCIA E TECNOLOGIA DO MARANHÃO	0.133333333333333
216	1269969	UNIVERSIDADE DO ESTADO DE MATO GROSSO	0.142857142857143
217	1269970	UNIVERSIDADE DO ESTADO DE MATO GROSSO	0.155844155844156
218	1270472	UNIVERSIDADE TECNOLÓGICA FEDERAL DO PARANÁ	0.25
219	1270596	UNIVERSIDADE FEDERAL DO CEARÁ	0.104166666666667
220	1272079	UNIVERSIDADE FEDERAL DO CEARÁ	0.0952380952380952
221	1279016	CENTRO UNIVERSITÁRIO DE BELO HORIZONTE	0.207547169811321
222	1279527	UNIVERSIDADE NOVE DE JULHO	0.0191082802547771
223	1288002	Faculdade Cesar	0.107142857142857
224	1299927	UNIVERSIDADE FEDERAL DO CEARÁ	0.0824742268041237
225	1300284	FACULDADE DE MACAPÁ	0.442857142857143
226	1306689	CENTRO UNIVERSITÁRIO MAURÍCIO DE NASSAU	0.191011235955056
227	1312023	INSTITUTO FEDERAL DE EDUCAÇÃO, CIÊNCIA E TECNOLOGIA DE SANTA CATARINA	0.0851063829787234
228	1313042	CENTRO UNIVERSITÁRIO RITTER DOS REIS	0.295238095238095
229	1313361	INSTITUTO FEDERAL DE EDUCAÇÃO, CIÊNCIA E TECNOLOGIA DO SUL DE MINAS GERAIS	0.155555555555556
230	1315444	UNIVERSIDADE POTIGUAR	0.405405405405405
231	1322390	Faculdade dos Guararapes	0.318181818181818
232	1322665	FACULDADE DE FILOSOFIA, CIÊNCIAS E LETRAS DE CAJAZEIRAS	0.142857142857143
233	1332183	UNIVERSIDADE DO VALE DO RIO DOS SINOS	0.0487804878048781
234	1341371	INSTITUTO FEDERAL DE EDUCAÇÃO, CIÊNCIA E TECNOLOGIA DE GOIÁS	0.157894736842105
235	1349140	CENTRO UNIVERSITÁRIO PADRE ANCHIETA	0.133333333333333
236	1357708	UNIVERSIDADE PAULISTA	0.223529411764706
237	1376131	INSTITUTO FEDERAL DE EDUCAÇÃO, CIÊNCIA E TECNOLOGIA DO CEARÁ	0.0945945945945946
238	1377509	INSTITUTO FEDERAL DE EDUCAÇÃO, CIÊNCIA E TECNOLOGIA SUL-RIO-GRANDENSE	0.333333333333333
239	1378747	CENTRO UNIVERSITÁRIO UNIVERSUS VERITAS	0.19047619047619
240	1385942	CENTRO UNIVERSITÁRIO TIRADENTES	0.172413793103448
241	1399128	CENTRO UNIVERSITÁRIO ESTÁCIO DE BRASÍLIA - ESTÁCIO BRASÍLIA	0.08
242	1403868	CENTRO UNIVERSITÁRIO ANHANGUERA DE SÃO PAULO	0.307692307692308
243	1403879	Centro Universitário Estácio do Recife	0.0970873786407767
244	1404126	CENTRO UNIVERSITÁRIO AUGUSTO MOTTA	0.032258064516129
245	1419886	Centro Universitário Estácio do Ceará	0.118279569892473
246	1420185	UNIVERSIDADE SÃO JUDAS TADEU	0.352941176470588
247	1420608	INSTITUTO FEDERAL DE EDUCAÇÃO, CIÊNCIA E TECNOLOGIA DE SÃO PAULO	0.325581395348837
248	1422296	CENTRO UNIVERSITÁRIO JORGE AMADO	0.219512195121951
249	1427562	UNIVERSIDADE CRUZEIRO DO SUL	0.422222222222222
250	1473094	UNIVERSIDADE DO ESTADO DE MATO GROSSO	0.253521126760563
251	5000143	INSTITUTO FEDERAL DE EDUCAÇÃO, CIÊNCIA E TECNOLOGIA DO CEARÁ	0.0803571428571429
252	5000154	Centro Universitário de Itapira Uniesi	0.0571428571428571
253	5000356	UNIVERSIDADE DO ESTADO DO RIO DE JANEIRO	0.0925925925925926
254	5000385	UNIVERSIDADE FEDERAL DA FRONTEIRA SUL	0.111111111111111
255	5000951	FACULDADE PAN AMAZÔNICA	0.19672131147541
