# Supplementary material for: The unit ratio-extended Weibull family and the dropout rate in Brazilian undergraduate courses
Source: PLoS One. 2023 Nov 16;18(11):e0290885. doi: 10.1371/journal.pone.0290885 (PMC10653530; doi:10.1371/journal.pone.0290885)
Supplement: S1 Data — (ZIP) [file pone.0290885.s001.zip › UREW (copia)/data2.csv]

	CO_CURSO	NO_IES	DROPOUT_RATE
1	2	UNIVERSIDADE FEDERAL DE MATO GROSSO	0.00833333333333333
2	122	UNIVERSIDADE DE BRASÍLIA	0.0775193798449612
3	378	UNIVERSIDADE FEDERAL DO AMAZONAS	0.0672268907563025
4	492	UNIVERSIDADE FEDERAL DO PIAUÍ	0.0579710144927536
5	502	UNIVERSIDADE FEDERAL DO PIAUÍ	0.222222222222222
6	686	UNIVERSIDADE FEDERAL DE VIÇOSA	0.117647058823529
7	765	UNIVERSIDADE ESTADUAL DE LONDRINA	0.0420168067226891
8	1027	UNIVERSIDADE FEDERAL DO RIO GRANDE	0.0862068965517241
9	1104	UNIVERSIDADE DE CAXIAS DO SUL	0.0638297872340425
10	1232	UNIVERSIDADE DO VALE DO RIO DOS SINOS	0.0384615384615385
11	1431	UNIVERSIDADE FEDERAL DE UBERLÂNDIA	0.0123456790123457
12	1652	PONTIFÍCIA UNIVERSIDADE CATÓLICA DE CAMPINAS	0.0411764705882353
13	1735	UNIVERSIDADE DE PASSO FUNDO	0.2
14	1890	PONTIFÍCIA UNIVERSIDADE CATÓLICA DO RIO GRANDE DO SUL	0.0588235294117647
15	2011	UNIVERSIDADE PRESBITERIANA MACKENZIE	0.021978021978022
16	2111	UNIVERSIDADE ESTADUAL DE SANTA CRUZ	0.196261682242991
17	2618	UNIVERSIDADE ESTADUAL DE GOIÁS	0.142857142857143
18	2697	UNIVERSIDADE ESTADUAL DE CAMPINAS	0.0394736842105263
19	3129	UNIVERSIDADE ESTADUAL PAULISTA JÚLIO DE MESQUITA FILHO	0.0535714285714286
20	3559	UNIVERSIDADE DO ESTADO DO RIO GRANDE DO NORTE	0.0862068965517241
21	4191	UNIVERSIDADE FEDERAL DE SÃO JOÃO DEL REI	0.271028037383178
22	4726	UNIVERSIDADE DE SOROCABA	0.156862745098039
23	5383	FACULDADE PRESBITERIANA MACKENZIE RIO	0.0408163265306122
24	5412	FACULDADE DE EDUCAÇÃO SUPERIOR DO PARANÁ	0.0454545454545455
25	5476	UNIVERSIDADE SÃO JUDAS TADEU	0.221052631578947
26	5575	CENTRO UNIVERSITÁRIO MOURA LACERDA	0.365853658536585
27	5717	CENTRO UNIVERSITÁRIO ÁLVARES PENTEADO	0.123348017621145
28	7507	PONTIFÍCIA UNIVERSIDADE CATÓLICA DE MINAS GERAIS	0.0700636942675159
29	7623	CENTRO UNIVERSITÁRIO UNA	0.13953488372093
30	7939	CENTRO UNIVERSITÁRIO DAS FACULDADES METROPOLITANAS UNIDAS	0.310924369747899
31	8044	CENTRO UNIVERSITÁRIO PADRE ANCHIETA	0.125
32	8334	UNIVERSIDADE CATÓLICA DE BRASÍLIA	0.0576923076923077
33	8370	FACULDADES INTEGRADAS DA UPIS	0.137254901960784
34	8764	Universidade Estadual do Paraná	0.117647058823529
35	10805	PONTIFÍCIA UNIVERSIDADE CATÓLICA DE GOIÁS	0.140350877192982
36	10870	PONTIFÍCIA UNIVERSIDADE CATÓLICA DO RIO DE JANEIRO	0.0215827338129496
37	11169	UNIVERSIDADE ESTADUAL DO CENTRO OESTE	0.205882352941176
38	11220	PONTIFÍCIA UNIVERSIDADE CATÓLICA DE SÃO PAULO	0.075812274368231
39	11319	UNIVERSIDADE DO ESTADO DO RIO DE JANEIRO	0.0645161290322581
40	11427	UNIVERSIDADE FEDERAL DO MARANHÃO	0.016260162601626
41	11538	UNIVERSIDADE FEDERAL DO ACRE	0.0675675675675676
42	11722	UNIVERSIDADE DE FORTALEZA	0.0425531914893617
43	12314	UNIVERSIDADE FEDERAL DO RIO GRANDE DO NORTE	0.0660377358490566
44	12571	UNIVERSIDADE FEDERAL DO PARANÁ	0.0128205128205128
45	12698	UNIVERSIDADE FEDERAL FLUMINENSE	0.159663865546218
46	12823	UNIVERSIDADE FEDERAL DO ESPÍRITO SANTO	0.0654205607476635
47	12912	UNIVERSIDADE FEDERAL RURAL DO RIO DE JANEIRO	0.107142857142857
48	12948	UNIVERSIDADE FEDERAL DE MINAS GERAIS	0.0493827160493827
49	13090	UNIVERSIDADE FEDERAL DE JUIZ DE FORA	0.126436781609195
50	13205	UNIVERSIDADE FEDERAL DE ALAGOAS	0.0198019801980198
51	13292	UNIVERSIDADE FEDERAL DA BAHIA	0.153846153846154
52	13451	UNIVERSIDADE FEDERAL DE CAMPINA GRANDE	0.138297872340426
53	13574	UNIVERSIDADE FEDERAL DE PERNAMBUCO	0.127118644067797
54	13714	UNIVERSIDADE FEDERAL DO RIO GRANDE DO SUL	0.05
55	13851	UNIVERSIDADE FEDERAL DE SANTA MARIA	0.104166666666667
56	13970	UNIVERSIDADE FEDERAL DO CEARÁ	0.111111111111111
57	14220	UNIVERSIDADE FEDERAL DE SANTA CATARINA	0.0175438596491228
58	14366	UNIVERSIDADE FEDERAL DO RIO DE JANEIRO	0.0410958904109589
59	14515	UNIVERSIDADE FEDERAL RURAL DE PERNAMBUCO	0.0206185567010309
60	15340	UNIVERSIDADE DE TAUBATÉ	0.354838709677419
61	15407	UNIVERSIDADE ESTADUAL DE FEIRA DE SANTANA	0.0595238095238095
62	15873	UNIVERSIDADE FEDERAL DE MATO GROSSO DO SUL	0.012987012987013
63	15987	FUNDAÇÃO UNIVERSIDADE FEDERAL DE RONDÔNIA	0.209302325581395
64	16205	FAE CENTRO UNIVERSITÁRIO	0.08
65	16395	UNIVERSIDADE ESTADUAL DE PONTA GROSSA	0.075
66	16891	UNIVERSIDADE FEDERAL DE RORAIMA	0.113207547169811
67	18407	UNIVERSIDADE DO ESTADO DO RIO GRANDE DO NORTE	0.0377358490566038
68	18416	UNIVERSIDADE DO ESTADO DO RIO GRANDE DO NORTE	0.0465116279069767
69	18426	FUNDAÇÃO UNIVERSIDADE FEDERAL DO TOCANTINS	0.0731707317073171
70	18722	INSPER INSTITUTO DE ENSINO E PESQUISA	0.0377358490566038
71	18727	UNIVERSIDADE NILTON LINS	0.738095238095238
72	19326	UNIVERSIDADE ESTÁCIO DE SÁ	0.148648648648649
73	19486	UNIVERSIDADE ESTADUAL DE CAMPINAS	0.0416666666666667
74	19532	UNIVERSIDADE PAULISTA	0.276470588235294
75	20026	UNIVERSIDADE SALVADOR	0.215686274509804
76	20266	UNIVERSIDADE ESTADUAL DO SUDOESTE DA BAHIA	0.194444444444444
77	20752	FACULDADE DE CIÊNCIAS ECONÔMICAS	0.0149253731343284
78	20764	UNIVERSIDADE FEDERAL DE SERGIPE	0.20952380952381
79	21882	UNIVERSIDADE ESTADUAL DE GOIÁS	0.26530612244898
80	38206	UNIVERSIDADE FEDERAL DO CEARÁ	0.106382978723404
81	41054	UNIVERSIDADE FEDERAL DE SANTA MARIA	0.0384615384615385
82	49315	ESCOLA BRASILEIRA DE ECONOMIA E FINANÇAS	0.12280701754386
83	49468	UNIVERSIDADE FEDERAL DO PARANÁ	0.0222222222222222
84	50158	PONTIFÍCIA UNIVERSIDADE CATÓLICA DO PARANÁ	0.282051282051282
85	51618	UNIVERSIDADE DO ESTADO DE MATO GROSSO	0.176470588235294
86	58198	Universidade Estadual do Paraná	0.2
87	63414	ESCOLA DE ECONOMIA DE SÃO PAULO	0.133333333333333
88	66277	UNIVERSIDADE NOVE DE JULHO	0.0087719298245614
89	70471	UNIVERSIDADE CRUZEIRO DO SUL	0.298507462686567
90	77484	UNIVERSIDADE PAULISTA	0.151515151515152
91	80638	UNIVERSIDADE FEDERAL DE GOIÁS	0.0352941176470588
92	96181	UNIVERSIDADE FEDERAL RURAL DO RIO DE JANEIRO	0.0510204081632653
93	99306	UNIVERSIDADE FEDERAL DO CEARÁ	0.0158730158730159
94	100822	UNIVERSIDADE FEDERAL DOS VALES DO JEQUITINHONHA E MUCURI	0.106382978723404
95	101086	UNIVERSIDADE FEDERAL DE PERNAMBUCO	0.03
96	101836	UNIVERSIDADE FEDERAL RURAL DE PERNAMBUCO	0.037037037037037
97	105966	FACULDADE FUCAPE	0.032258064516129
98	110332	FACULDADE IBS	0.305555555555556
99	112676	UNIVERSIDADE FEDERAL DE SÃO CARLOS	0.0677966101694915
100	113291	FUNDAÇÃO UNIVERSIDADE DO ESTADO DE SANTA CATARINA	0.148148148148148
101	115460	UNIVERSIDADE PAULISTA	0.266666666666667
102	118690	FACULDADE ESAMC CAMPINAS	0.162790697674419
103	120593	FACULDADE ESAMC SANTOS	0.2
104	121677	UNIVERSIDADE FEDERAL DE OURO PRETO	0.115384615384615
105	122152	CENTRO UNIVERSITÁRIO DAS FACULDADES METROPOLITANAS UNIDAS	0.246200607902736
106	122564	UNIVERSIDADE PAULISTA	0.279569892473118
107	1077609	UNIVERSIDADE FEDERAL FLUMINENSE	0.0487804878048781
108	1083678	UNIVERSIDADE FEDERAL RURAL DO RIO DE JANEIRO	0.0666666666666667
109	1103695	FUNDAÇÃO UNIVERSIDADE FEDERAL DO PAMPA - UNIPAMPA	0.175438596491228
110	1113667	UNIVERSIDADE FEDERAL DE PELOTAS	0.101694915254237
111	1128677	UNIVERSIDADE FEDERAL DE SÃO PAULO	0.119565217391304
112	1151168	UNIVERSIDADE FEDERAL DE ALAGOAS	0.02
113	1161235	UNIVERSIDADE FEDERAL DE ALFENAS	0.142857142857143
114	1172805	FUNDAÇÃO UNIVERSIDADE FEDERAL DA GRANDE DOURADOS	0.117647058823529
115	1178683	UNIVERSIDADE FEDERAL DE JUIZ DE FORA	0.123076923076923
116	1183789	UNIVERSIDADE FEDERAL DO OESTE DO PARÁ	0.0652173913043478
117	1259654	CENTRO UNIVERSITÁRIO HERMINIO OMETTO	0.114754098360656
118	1262461	UNIVERSIDADE FEDERAL DO SUL E SUDESTE DO PARÁ	0.151515151515152
119	1284953	Centro Universitário das Américas	0.166666666666667
120	1315485	UNIVERSIDADE DO ESTADO DO AMAZONAS	0.24
121	1324034	UNIVERSIDADE PAULISTA	0.198198198198198
122	1374709	UNIVERSIDADE ANHEMBI MORUMBI	0.342465753424658
123	1374710	UNIVERSIDADE ANHEMBI MORUMBI	0.180722891566265
124	1420128	UNIVERSIDADE SÃO JUDAS TADEU	0.214285714285714
125	1420138	UNIVERSIDADE SÃO JUDAS TADEU	0.142857142857143
126	1427565	UNIVERSIDADE CRUZEIRO DO SUL	0.356164383561644
127	1443406	UNIVERSIDADE PAULISTA	0.219512195121951
128	1443413	UNIVERSIDADE PAULISTA	0.136363636363636
129	1443414	UNIVERSIDADE PAULISTA	0.166666666666667
130	1443418	UNIVERSIDADE PAULISTA	0.141025641025641
131	5000072	UNIVERSIDADE FEDERAL DA INTEGRAÇÃO LATINO-AMERICANA	0.0384615384615385
132	5000387	UNIVERSIDADE FEDERAL DA FRONTEIRA SUL	0.171875
