# Supplementary material for: The unit ratio-extended Weibull family and the dropout rate in Brazilian undergraduate courses
Source: PLoS One. 2023 Nov 16;18(11):e0290885. doi: 10.1371/journal.pone.0290885 (PMC10653530; doi:10.1371/journal.pone.0290885)
Supplement: S1 Data — (ZIP) [file pone.0290885.s001.zip › UREW (copia)/data1.csv]

	CO_CURSO	NO_IES	DROPOUT_RATE
1	136	UNIVERSIDADE DE BRASÍLIA	0.0434782608695652
2	294	UNIVERSIDADE FEDERAL DE SERGIPE	0.07
3	383	UNIVERSIDADE FEDERAL DO AMAZONAS	0.0192307692307692
4	512	UNIVERSIDADE FEDERAL DO PIAUÍ	0.0138888888888889
5	586	UNIVERSIDADE FEDERAL DE OURO PRETO	0.0506329113924051
6	615	UNIVERSIDADE FEDERAL DE SÃO CARLOS	0.111111111111111
7	689	UNIVERSIDADE FEDERAL DE VIÇOSA	0.0853658536585366
8	863	PONTIFÍCIA UNIVERSIDADE CATÓLICA DO PARANÁ	0.0342857142857143
9	964	UNIVERSIDADE CATÓLICA DE PERNAMBUCO	0.419354838709677
10	1038	UNIVERSIDADE FEDERAL DO RIO GRANDE	0.0135135135135135
11	1448	UNIVERSIDADE FEDERAL DE UBERLÂNDIA	0.0449438202247191
12	1635	PONTIFÍCIA UNIVERSIDADE CATÓLICA DE CAMPINAS	0.01
13	1748	UNIVERSIDADE DE PASSO FUNDO	0.180555555555556
14	1886	PONTIFÍCIA UNIVERSIDADE CATÓLICA DO RIO GRANDE DO SUL	0.0310077519379845
15	2023	UNIVERSIDADE PRESBITERIANA MACKENZIE	0.00823045267489712
16	2538	FUNDAÇÃO UNIVERSIDADE DO ESTADO DE SANTA CATARINA	0.0133333333333333
17	2692	UNIVERSIDADE ESTADUAL DE CAMPINAS	0.135135135135135
18	3194	UNIVERSIDADE ESTADUAL PAULISTA JÚLIO DE MESQUITA FILHO	0.05
19	3530	ESCOLA DE ENGENHARIA DE PIRACICABA	0.26271186440678
20	4308	FACULDADES INTEGRADAS DE ARARAQUARA	0.135135135135135
21	5066	UNIVERSIDADE VEIGA DE ALMEIDA	0.018018018018018
22	5486	UNIVERSIDADE SÃO JUDAS TADEU	0.25
23	5584	CENTRO UNIVERSITÁRIO MOURA LACERDA	0.3875
24	5844	UNIVERSIDADE CRUZEIRO DO SUL	0.252525252525253
25	6488	UNIVERSIDADE DO OESTE PAULISTA	0.0138888888888889
26	6569	UNIVERSIDADE DO VALE DO PARAÍBA	0.0444444444444444
27	6629	CENTRO UNIVERSITÁRIO AUGUSTO MOTTA	0.0145985401459854
28	7447	CENTRO UNIVERSITÁRIO DE LINS	0.102564102564103
29	7494	PONTIFÍCIA UNIVERSIDADE CATÓLICA DE MINAS GERAIS	0.0426829268292683
30	8063	UNIVERSIDADE DA AMAZÔNIA	0.337662337662338
31	8434	UNIVERSIDADE DE PERNAMBUCO	0.00943396226415094
32	8784	UNIVERSIDADE REGIONAL INTEGRADA DO ALTO URUGUAI E DAS MISSÕES	0.22
33	9287	UNIVERSIDADE LUTERANA DO BRASIL	0.320754716981132
34	9985	CENTRO UNIVERSITÁRIO DE VOLTA REDONDA	0.215384615384615
35	10061	UNIVERSIDADE DO SUL DE SANTA CATARINA	0.217391304347826
36	10079	UNIVERSIDADE DO SUL DE SANTA CATARINA	0.2
37	10506	UNIVERSIDADE CATÓLICA DO SALVADOR	0.0821917808219178
38	10803	PONTIFÍCIA UNIVERSIDADE CATÓLICA DE GOIÁS	0.125
39	11135	UNIVERSIDADE DO ESTADO DE MINAS GERAIS	0.114285714285714
40	11553	UNIVERSIDADE FEDERAL DO ACRE	0.0689655172413793
41	11714	UNIVERSIDADE DE FORTALEZA	0.126760563380282
42	12001	UNIVERSIDADE FEDERAL DO PARÁ	0.0189873417721519
43	12339	UNIVERSIDADE FEDERAL DO RIO GRANDE DO NORTE	0.0588235294117647
44	12575	UNIVERSIDADE FEDERAL DO PARANÁ	0.0414201183431953
45	12719	UNIVERSIDADE FEDERAL FLUMINENSE	0.0824742268041237
46	12807	UNIVERSIDADE FEDERAL DO ESPÍRITO SANTO	0.0705882352941176
47	12954	UNIVERSIDADE FEDERAL DE MINAS GERAIS	0.0247524752475248
48	13094	UNIVERSIDADE FEDERAL DE JUIZ DE FORA	0.0412371134020619
49	13195	UNIVERSIDADE FEDERAL DE ALAGOAS	0.0625
50	13267	UNIVERSIDADE FEDERAL DA BAHIA	0.0411764705882353
51	13439	UNIVERSIDADE FEDERAL DE CAMPINA GRANDE	0.099290780141844
52	13707	UNIVERSIDADE FEDERAL DO RIO GRANDE DO SUL	0.0813953488372093
53	13858	UNIVERSIDADE FEDERAL DE SANTA MARIA	0.0379746835443038
54	13988	UNIVERSIDADE FEDERAL DO CEARÁ	0.032
55	14099	UNIVERSIDADE FEDERAL DE GOIÁS	0.018348623853211
56	14241	UNIVERSIDADE FEDERAL DE SANTA CATARINA	0.0280373831775701
57	14351	UNIVERSIDADE FEDERAL DO RIO DE JANEIRO	0.0481927710843374
58	14543	UNIVERSIDADE TECNOLÓGICA FEDERAL DO PARANÁ	0.0795454545454545
59	14793	PONTIFÍCIA UNIVERSIDADE CATÓLICA DE MINAS GERAIS	0.0879120879120879
60	15069	FACULDADE DE ENGENHARIA SÃO PAULO	0.147727272727273
61	15350	UNIVERSIDADE DE TAUBATÉ	0.333333333333333
62	15404	UNIVERSIDADE ESTADUAL DE FEIRA DE SANTANA	0.0506329113924051
63	15461	UNIVERSIDADE SÃO FRANCISCO	0.0425531914893617
64	15592	FACULDADE DE ENGENHARIA DE SOROCABA	0.131147540983607
65	15837	UNIVERSIDADE FEDERAL DE MATO GROSSO DO SUL	0.0422535211267606
66	16250	UNIVERSIDADE POTIGUAR	0.192468619246862
67	16387	UNIVERSIDADE ESTADUAL DE PONTA GROSSA	0.0980392156862745
68	16901	UNIVERSIDADE FEDERAL DE RORAIMA	0.0416666666666667
69	17631	UNIVERSIDADE SANTA CECÍLIA	0.0193548387096774
70	17997	UNIVERSIDADE COMUNITÁRIA DA REGIÃO DE CHAPECÓ	0.271186440677966
71	18508	UNIVERSIDADE REGIONAL DO NOROESTE DO ESTADO DO RIO GRANDE DO SUL	0.324324324324324
72	18673	CENTRO UNIVERSITÁRIO CESMAC	0.0769230769230769
73	19333	CENTRO UNIVERSITÁRIO NOSSA SENHORA DO PATROCÍNIO	0.227642276422764
74	19386	UNIVERSIDADE ESTADUAL PAULISTA JÚLIO DE MESQUITA FILHO	0.0526315789473684
75	19388	UNIVERSIDADE ESTADUAL PAULISTA JÚLIO DE MESQUITA FILHO	0.051948051948052
76	19433	UNIVERSIDADE DO VALE DO ITAJAÍ	0.165289256198347
77	19967	CENTRO UNIVERSITÁRIO LUTERANO DE PALMAS	0.120689655172414
78	20033	UNIVERSIDADE SALVADOR	0.222222222222222
79	20096	INSTITUTO UNIFICADO DE ENSINO SUPERIOR OBJETIVO	0.21875
80	20314	UNIVERSIDADE DO EXTREMO SUL CATARINENSE	0.125
81	20429	CENTRO FEDERAL DE EDUCAÇÃO TECNOLÓGICA DE MINAS GERAIS	0.146067415730337
82	20608	FACULDADE DO CENTRO LESTE	0.372549019607843
83	20850	UNIVERSIDADE DO ESTADO DE MINAS GERAIS	0.0571428571428571
84	21963	UNIVERSIDADE DO OESTE DE SANTA CATARINA	0.127272727272727
85	22048	CENTRO UNIVERSITÁRIO GERALDO DI BIASE	0.0238095238095238
86	22074	CENTRO UNIVERSITÁRIO ADVENTISTA DE SÃO PAULO	0.116666666666667
87	25172	UNIVERSIDADE DE FRANCA	0.364864864864865
88	25388	CENTRO UNIVERSITÁRIO DO INSTITUTO MAUÁ DE TECNOLOGIA	0.0252100840336134
89	25564	FACULDADE ANHANGUERA DE JUNDIAÍ	0.372093023255814
90	31061	UNIVERSIDADE ESTADUAL DE GOIÁS	0.193877551020408
91	32842	UNIVERSIDADE DO VALE DO RIO DOS SINOS	0.0327868852459016
92	34981	CENTRO UNIVERSITÁRIO DA FUNDAÇÃO EDUCACIONAL INACIANA PE SABÓIA DE MEDEIROS	0.0232558139534884
93	37285	UNIVERSIDADE FUMEC	0.111111111111111
94	38549	UNIVERSIDADE PAULISTA	0.292490118577075
95	38569	UNIVERSIDADE PAULISTA	0.153284671532847
96	38640	UNIVERSIDADE PAULISTA	0.253521126760563
97	38731	UNIVERSIDADE PAULISTA	0.25
98	40954	UNIVERSIDADE TUIUTI DO PARANÁ	0.0697674418604651
99	41746	UNIVERSIDADE ANHANGUERA	0.325174825174825
100	42559	UNIVERSIDADE ESTADUAL DE LONDRINA	0.0144927536231884
101	44517	UNIVERSIDADE ANHANGUERA DE SÃO PAULO	0.353448275862069
102	45963	UNIVERSIDADE DO ESTADO DO RIO DE JANEIRO	0.0869565217391304
103	47718	UNIVERSIDADE NILTON LINS	0.0980392156862745
104	48771	CENTRO UNIVERSITÁRIO ASSIS GURGACZ	0.0253164556962025
105	48995	Centro Universitário Dinâmica das Cataratas	0.0769230769230769
106	54859	CENTRO UNIVERSITÁRIO REDENTOR	0.0485436893203883
107	55837	UNIVERSIDADE ANHEMBI MORUMBI	0.24904214559387
108	63064	UNIVERSIDADE ESTADUAL DO PIAUÍ	0.0882352941176471
109	63313	UNIVERSIDADE DO ESTADO DO AMAZONAS	0.377358490566038
110	64534	CENTRO DE ENSINO SUPERIOR DE UBERABA	0.147058823529412
111	74026	FACULDADE DE TECNOLOGIA E CIÊNCIAS DE ITABUNA	0.192513368983957
112	74066	FUNDAÇÃO UNIVERSIDADE FEDERAL DO VALE DO SÃO FRANCISCO	0.0136986301369863
113	76076	UNIVERSIDADE PAULISTA	0.253333333333333
114	80064	FACULDADES DOCTUM DE CARATINGA	0.0540540540540541
115	80107	FACULDADE DE TECNOLOGIA E CIÊNCIAS DE VITÓRIA DA CONQUISTA	0.178217821782178
116	82854	UNIVERSIDADE ESTÁCIO DE SÁ	0.0855263157894737
117	82860	UNIVERSIDADE ESTÁCIO DE SÁ	0.036697247706422
118	85624	CENTRO UNIVERSITÁRIO DA FUNDAÇÃO EDUCACIONAL DE BARRETOS	0.0641025641025641
119	87276	FACULDADE DE TECNOLOGIA E CIÊNCIAS DE FEIRA DE SANTANA	0.19047619047619
120	91011	FACULDADES INTEGRADAS PITÁGORAS	0.28448275862069
121	92859	UNIVERSIDADE FEDERAL DO PARÁ	0.0204081632653061
122	92953	FACULDADE DE TECNOLOGIA E CIÊNCIAS	0.284403669724771
123	94751	Faculdade Presidente Antônio Carlos de Teófilo Otoni	0.204081632653061
124	96633	UNIVERSIDADE DO ESTADO DE MATO GROSSO	0.0975609756097561
125	97027	CENTRO UNIVERSITÁRIO PADRE ANCHIETA	0.0465116279069767
126	98294	UNIVERSIDADE DE SANTA CRUZ DO SUL	0.130952380952381
127	99344	UNIVERSIDADE FEDERAL DO CARIRI	0.06
128	99600	CENTRO UNIVERSITÁRIO SOCIESC	0.173076923076923
129	100812	CENTRO UNIVERSITÁRIO UNA DE BOM DESPACHO	0.224489795918367
130	101129	UNIVERSIDADE FEDERAL DE PERNAMBUCO	0.0632911392405063
131	101706	Faculdade Única de Ipatinga	0.345454545454545
132	102406	UNIVERSIDADE ESTÁCIO DE SÁ	0.0662251655629139
133	102634	CENTRO UNIVERSITÁRIO LUTERANO DE SANTARÉM	0.0140845070422535
134	102894	UNIVERSIDADE ESTÁCIO DE SÁ	0.25
135	103445	FUNDAÇÃO UNIVERSIDADE FEDERAL DO PAMPA - UNIPAMPA	0.14
136	106540	UNIVERSIDADE ANHANGUERA DE SÃO PAULO	0.230337078651685
137	107004	CENTRO UNIVERSITÁRIO DO NORTE	0.00520833333333333
138	107903	UNIVERSIDADE FEDERAL DE GOIÁS	0.0434782608695652
139	108166	CENTRO UNIVERSITÁRIO DE ARARAS -	0.363636363636364
140	108360	CENTRO UNIVERSITÁRIO DE FORMIGA	0.142857142857143
141	108694	FACULDADE ANHANGUERA DE RONDONÓPOLIS	0.333333333333333
142	109678	Estácio FIB - Centro Universitário Estácio da Bahia	0.125
143	109902	CENTRO FEDERAL DE EDUCAÇÃO TECNOLÓGICA CELSO SUCKOW DA FONSECA	0.252747252747253
144	111330	UNIVERSIDADE DO PLANALTO CATARINENSE	0.304347826086957
145	111416	CENTRO UNIVERSITÁRIO DE BELO HORIZONTE	0.126126126126126
146	111560	PONTIFÍCIA UNIVERSIDADE CATÓLICA DE MINAS GERAIS	0.0886075949367089
147	113538	INSTITUTO FEDERAL DE EDUCAÇÃO, CIÊNCIA E TECNOLOGIA DE SÃO PAULO	0.285714285714286
148	113885	UNIVERSIDADE ESTÁCIO DE SÁ	0.110169491525424
149	113918	INSTITUTO FEDERAL DE EDUCAÇÃO, CIÊNCIA E TECNOLOGIA DO MARANHÃO	0.183333333333333
150	114034	UNIVERSIDADE FEDERAL DE SÃO JOÃO DEL REI	0.0841121495327103
151	114242	FACULDADE PITÁGORAS DE BETIM	0.172131147540984
152	114340	FACULDADE PITÁGORAS DE IPATINGA	0.277777777777778
153	114924	UNIVERSIDADE CIDADE DE SÃO PAULO	0.211864406779661
154	115250	INSTITUTO FEDERAL DE EDUCAÇÃO, CIÊNCIA E TECNOLOGIA DE PERNAMBUCO	0.032258064516129
155	115588	UNIVERSIDADE PAULISTA	0.229235880398671
156	115939	UNIVERSIDADE POTIGUAR	0.253333333333333
157	116042	CENTRO UNIVERSITÁRIO NEWTON PAIVA	0.5
158	117172	CENTRO UNIVERSITÁRIO UNIDADE DE ENSINO SUPERIOR DOM BOSCO	0.0958904109589041
159	117360	CENTRO UNIVERSITÁRIO DO LESTE DE MINAS GERAIS	0.196078431372549
160	117928	FACULDADES PITÁGORAS UNIDADE GUARAPARI	0.25609756097561
161	118051	UNIVERSIDADE FEDERAL DO OESTE DA BAHIA	0.117647058823529
162	118273	UNIVERSIDADE DE ARARAQUARA	0.173076923076923
163	118424	UNIVERSIDADE CATÓLICA DE BRASÍLIA	0.0985915492957746
164	118446	UNIVERSIDADE FEDERAL DE PELOTAS	0.146341463414634
165	118482	UNIVERSIDADE DO VALE DO TAQUARI	0.0793650793650794
166	118636	CENTRO UNIVERSITÁRIO DE LAVRAS	0.402597402597403
167	118716	FACULDADE PITÁGORAS DE LONDRINA	0.173410404624277
168	119002	FACULDADE PITÁGORAS DE BELO HORIZONTE	0.246511627906977
169	119066	FACULDADE PITÁGORAS DE DIVINÓPOLIS - FPD	0.239130434782609
170	119102	CENTRO UNIVERSITÁRIO FILADÉLFIA	0.24
171	119134	CENTRO UNIVERSITÁRIO DE PATOS DE MINAS	0.078125
172	119896	CENTRO UNIVERSITÁRIO DE ANÁPOLIS	0.142857142857143
173	120224	Faculdade Presidente Antônio Carlos de Ubá	0.27906976744186
174	121044	UNIVERSIDADE DE MOGI DAS CRUZES	0.0232558139534884
175	121242	Centro Universitário Estácio de São Paulo	0.0888888888888889
176	121427	CENTRO UNIVERSITÁRIO PLANALTO DO DISTRITO FEDERAL - UNIPLAN	0.338235294117647
177	121914	UNIVERSIDADE PAULISTA	0.214067278287462
178	122626	Centro Universitário Estácio de São Paulo	0.0900900900900901
179	123055	UNIVERSIDADE FEDERAL DE MATO GROSSO	0.0307692307692308
180	150059	Centro Universitário da Região da Campanha	0.138888888888889
181	150154	CENTRO UNIVERSITÁRIO DAS FACULDADES METROPOLITANAS UNIDAS	0.289592760180996
182	150314	UNIVERSIDADE ESTADUAL DE SANTA CRUZ	0.22
183	1058179	UNIVERSIDADE SALVADOR	0.305343511450382
184	1059199	FACULDADE PITÁGORAS DE SÃO LUIZ	0.253521126760563
185	1059401	CENTRO UNIVERSITÁRIO ALVES FARIA	0.0625
186	1060234	CENTRO UNIVERSITÁRIO DA SERRA GAÚCHA	0.117647058823529
187	1069344	FACULDADE PITÁGORAS DE TEIXEIRA DE FREITAS	0.289855072463768
188	1070084	FACULDADE ANHANGUERA DE SANTA BÁRBARA	0.2
189	1071091	FACULDADE ANHANGUERA DE JOINVILLE	0.359550561797753
190	1071572	FACULDADE CATÓLICA DO TOCANTINS	0.26984126984127
191	1071939	FACULDADE GUARAPUAVA	0.0888888888888889
192	1076785	FACULDADES OSWALDO CRUZ	0.0410958904109589
193	1077549	FACULDADE EMPRESARIAL DE CHAPECÓ	0.253968253968254
194	1079840	Centro Universitário Campo Limpo Paulista	0.0454545454545455
195	1087337	CENTRO UNIVERSITÁRIO DO SUL DE MINAS	0.181818181818182
196	1099769	FACULDADE ESAMC UBERLÂNDIA	0.0833333333333333
197	1101391	FUNDAÇÃO UNIVERSIDADE FEDERAL DO TOCANTINS	0.0851063829787234
198	1101464	Faculdade Doctum de Juiz de Fora	0.0625
199	1101877	FACULDADE PITÁGORAS DE MACEIÓ	0.25
200	1102403	UNIVERSIDADE TECNOLÓGICA FEDERAL DO PARANÁ	0.0666666666666667
201	1103606	UNIVERSIDADE TECNOLÓGICA FEDERAL DO PARANÁ	0.043956043956044
202	1104068	FACULDADE DE CIÊNCIAS E TECNOLOGIA DE VIÇOSA	0.272727272727273
203	1105315	FACULDADES INTEGRADAS DE CACOAL	0.232142857142857
204	1105330	UNIVERSIDADE DE CAXIAS DO SUL	0.113207547169811
205	1105338	FACULDADE NORTE CAPIXABA DE SAO MATEUS	0.476190476190476
206	1105973	UNIVERSIDADE FEDERAL DO TRIÂNGULO MINEIRO	0.169811320754717
207	1106707	UNIVERSIDADE DE CUIABÁ	0.19047619047619
208	1107903	FACULDADE ESAMC SOROCABA	0.333333333333333
209	1108107	UNIVERSIDADE TIRADENTES	0.0966183574879227
210	1108254	FACULDADE DE EDUCAÇÃO E CULTURA DE PORTO VELHO	0.205882352941176
211	1108569	CENTRO UNIVERSITÁRIO DO DISTRITO FEDERAL	0.247058823529412
212	1109540	UNIVERSIDADE DE SOROCABA	0.1875
213	1110071	FACULDADE METROPOLITANA DE MARABÁ	0.170731707317073
214	1111237	CENTRO UNIVERSITÁRIO DO TRIÂNGULO	0.297872340425532
215	1111448	Centro Universitário FG	0.35
216	1111700	UNIVERSIDADE TECNOLÓGICA FEDERAL DO PARANÁ	0.032258064516129
217	1112136	UNIVERSIDADE REGIONAL DO NOROESTE DO ESTADO DO RIO GRANDE DO SUL	0.342857142857143
218	1113477	CENTRO UNIVERSITÁRIO JORGE AMADO	0.106666666666667
219	1114152	CENTRO UNIVERSITÁRIO GERALDO DI BIASE	0.133333333333333
220	1117182	UNIVERSIDADE VILA VELHA	0.0555555555555556
221	1117326	FACULDADE ANHANGUERA DE TAUBATÉ	0.294573643410853
222	1117508	FACULDADE ANHANGÜERA DE SÃO JOSÉ	0.33587786259542
223	1118495	UNIVERSIDADE FEDERAL DE VIÇOSA	0.0967741935483871
224	1119045	FACULDADE DE CIÊNCIAS SOCIAIS E AGRÁRIAS DE ITAPEVA	0.0425531914893617
225	1119120	FACULDADE PITÁGORAS	0.190839694656489
226	1120089	FACULDADE EDUCACIONAL ARAUCÁRIA	0.137931034482759
227	1120962	FACULDADE SANTA RITA	0.238095238095238
228	1122890	UNIVERSIDADE FEDERAL DE ITAJUBÁ - UNIFEI	0.0526315789473684
229	1122943	CENTRO UNIVERSITÁRIO DE VÁRZEA GRANDE	0.231958762886598
230	1125069	CENTRO UNIVERSITÁRIO DO INSTITUTO DE EDUCAÇÃO SUPERIOR DE BRASÍLIA - IESB	0.176470588235294
231	1126942	FACULDADE CAPIXABA DE NOVA VENÉCIA	0.425
232	1127939	ESCOLA SUPERIOR DE CRICIÚMA - ESUCRI	0.0655737704918033
233	1128355	UNIVERSIDADE FEDERAL DE MATO GROSSO DO SUL	0.02
234	1128928	Centro de Ensino Unificado do Piauí	0.1625
235	1130130	CENTRO UNIVERSITÁRIO RITTER DOS REIS	0.182795698924731
236	1130233	CENTRO UNIVERSITÁRIO SANTO AGOSTINHO	0.094017094017094
237	1132763	UNIVERSIDADE DE RIBEIRÃO PRETO	0.0882352941176471
238	1132771	UNIÃO DAS FACULDADES DOS GRANDES LAGOS	0.109375
239	1133198	UNIVERSIDADE DE PASSO FUNDO	0.125
240	1134580	CENTRO UNIVERSITÁRIO DE JAGUARIÚNA	0.173913043478261
241	1135078	FACULDADES INTEGRADAS DE TRÊS LAGOAS	0.0273972602739726
242	1135098	CENTRO UNIVERSITÁRIO DO ESPÍRITO SANTO	0.390243902439024
243	1136340	CENTRO UNIVERSITÁRIO UNA	0.25
244	1136441	FACULDADE PITÁGORAS INSTITUTO CAMILLO FILHO	0.272727272727273
245	1137898	CENTRO UNIVERSITÁRIO MAURÍCIO DE NASSAU	0.215
246	1138790	FACULDADE ESTÁCIO DE BELÉM - ESTÁCIO BELÉM	0.09375
247	1139656	UNIVERSIDADE CATÓLICA DOM BOSCO	0.159420289855072
248	1140358	UNIVERSIDADE ESTÁCIO DE SÁ	0.105263157894737
249	1140397	UNIVERSIDADE ESTÁCIO DE SÁ	0.0363636363636364
250	1142924	UNIVERSIDADE IGUAÇU	0.169117647058824
251	1143409	Faculdade Estácio de Carapicuíba	0.120689655172414
252	1145680	CENTRO UNIVERSITÁRIO DE RIO PRETO	0.126760563380282
253	1146152	Faculdade Gran Tietê	0.392156862745098
254	1146356	CENTRO UNIVERSITÁRIO DA GRANDE DOURADOS	0.087719298245614
255	1146451	UNIVERSIDADE METODISTA DE PIRACICABA	0.225806451612903
256	1146578	Faculdade UNA de Betim	0.244897959183673
257	1146746	FACULDADE DE CIÊNCIAS EXATAS DE GARANHUNS	0.142857142857143
258	1147240	CENTRO UNIVERSITÁRIO TOLEDO	0.163934426229508
259	1148864	Centro Universitário CEUNI - FAMETRO	0.0387096774193548
260	1149174	UNIVERSIDADE DO SAGRADO CORAÇÃO	0.125
261	1151164	UNIVERSIDADE FEDERAL DE ALAGOAS	0.142857142857143
262	1152476	UNIVERSIDADE ESTÁCIO DE SÁ	0.11
263	1152848	Centro Universitário - Católica de Santa Catarina em Joinville	0.192307692307692
264	1153354	FACULDADE MERIDIONAL	0.236111111111111
265	1154373	CENTRO UNIVERSITÁRIO SALESIANO DE SÃO PAULO	0.109756097560976
266	1155655	CENTRO UNIVERSITÁRIO CENTRAL PAULISTA	0.208333333333333
267	1155660	UNIVERSIDADE DO ESTADO DE MINAS GERAIS	0.121951219512195
268	1155738	UNIVERSIDADE PAULISTA	0.2
269	1156006	UNIVERSIDADE PAULISTA	0.229508196721311
270	1156420	FACULDADE DO ESPÍRITO SANTO	0.430379746835443
271	1156753	FACULDADE DE TECNOLOGIA FTEC	0.179487179487179
272	1158165	CENTRO UNIVERSITÁRIO ANHANGUERA DE NITERÓI	0.25
273	1158571	FACULDADE EVANGÉLICA DE GOIANÉSIA	0.24390243902439
274	1159066	FACULDADE DOM PEDRO II DE TECNOLOGIA	0.219512195121951
275	1159088	Centro Universitário UNIFAAT	0.0952380952380952
276	1159798	UNIVERSIDADE ALTO VALE DO RIO DO PEIXE	0.459459459459459
277	1159864	CENTRO UNIVERSITÁRIO CHRISTUS	0.0208333333333333
278	1160948	UNIVERSIDADE PAULISTA	0.238372093023256
279	1160967	UNIVERSIDADE PAULISTA	0.364516129032258
280	1160982	UNIVERSIDADE PAULISTA	0.206896551724138
281	1160983	UNIVERSIDADE PAULISTA	0.230769230769231
282	1160988	UNIVERSIDADE PAULISTA	0.231481481481481
283	1160991	UNIVERSIDADE PAULISTA	0.333333333333333
284	1160992	UNIVERSIDADE PAULISTA	0.235294117647059
285	1160997	UNIVERSIDADE PAULISTA	0.267241379310345
286	1160998	UNIVERSIDADE PAULISTA	0.2
287	1161000	UNIVERSIDADE PAULISTA	0.242857142857143
288	1161002	UNIVERSIDADE PAULISTA	0.167597765363128
289	1161015	UNIVERSIDADE PAULISTA	0.206896551724138
290	1161249	INSTITUTO ITAPETININGANO DE ENSINO SUPERIOR	0.230769230769231
291	1161251	CENTRO UNIVERSITÁRIO FACVEST	0.0882352941176471
292	1161306	INSTITUTO FEDERAL DE EDUCAÇÃO, CIÊNCIA E TECNOLOGIA DO TOCANTINS	0.166666666666667
293	1161409	FACULDADE PARANAENSE	0.285714285714286
294	1161493	INSTITUTO DE ENSINO SUPERIOR DA GRANDE FLORIANÓPOLIS	0.2
295	1161570	INSTITUTO DE ENSINO SUPERIOR DE FOZ DO IGUAÇU	0.139784946236559
296	1161881	CENTRO UNIVERSITÁRIO MAURÍCIO DE NASSAU DE MACEIÓ	0.571428571428571
297	1161936	Centro Universitário Maurício de Nassau de Salvador	0.183333333333333
298	1162828	FACULDADE DE TECNOLOGIA FTEC	0.0784313725490196
299	1162844	Centro Universitário Estácio do Recife	0.108695652173913
300	1163320	Centro Universitário Maurício de Nassau de Campina Grande	0.267605633802817
301	1164547	FACULDADE UNINASSAU JOÃO PESSOA	0.26984126984127
302	1165313	UNIVERSIDADE ANHEMBI MORUMBI	0.297560975609756
303	1165976	CENTRO UNIVERSITÁRIO ANHANGUERA DE SÃO PAULO	0.387387387387387
304	1166242	UNIVERSIDADE DO CEUMA - UNICEUMA	0.121693121693122
305	1166684	PONTIFÍCIA UNIVERSIDADE CATÓLICA DE MINAS GERAIS	0.107692307692308
306	1166887	FACULDADE MATER DEI	0.235294117647059
307	1167275	Centro Universitário SOCIESC de Curitiba	0.205128205128205
308	1167857	FACULDADES INTEGRADAS DE BAURU	0.1
309	1167990	INSTITUTO FEDERAL DE EDUCAÇÃO, CIÊNCIA E TECNOLOGIA DE GOIÁS	0.0833333333333333
310	1168452	UNIVERSIDADE FEDERAL RURAL DO SEMI-ÁRIDO	0.0483870967741935
311	1168546	Faculdade Presidente Antônio Carlos de Conselheiro Lafaiete	0.363636363636364
312	1169960	FACULDADES INTEGRADAS DE FERNANDÓPOLIS	0.308823529411765
313	1170426	CENTRO UNIVERSITÁRIO INTEGRADO DE CAMPO MOURÃO	0.21875
314	1170466	UNIVERSIDADE REGIONAL INTEGRADA DO ALTO URUGUAI E DAS MISSÕES	0.117647058823529
315	1172034	FACULDADE ARI DE SÁ	0.113207547169811
316	1172049	CENTRO UNIVERSITÁRIO TIRADENTES	0.153333333333333
317	1172547	INSTITUTO DE ENSINO SUPERIOR DO ACRE	0.0649350649350649
318	1172797	FACULDADE INTERNACIONAL DA PARAÍBA	0.177777777777778
319	1173601	CENTRO UNIVERSITÁRIO FUNDAÇÃO SANTO ANDRÉ	0.133333333333333
320	1174103	INSTITUTO FEDERAL DE EDUCAÇÃO, CIÊNCIA E TECNOLOGIA DE SERGIPE	0.180722891566265
321	1174151	Centro Universitário de Ciências e Tecnologia do Maranhão	0.207547169811321
322	1174856	FACULDADE METROPOLITANA DA AMAZÔNIA	0.102040816326531
323	1175028	UNIVERSIDADE CRUZEIRO DO SUL	0.3125
324	1175165	CENTRO UNIVERSITÁRIO DE BRUSQUE	0.457142857142857
325	1175630	INSTITUTO LUTERANO DE ENSINO SUPERIOR DE ITUMBIARA	0.0930232558139535
326	1175638	CENTRO UNIVERSITÁRIO DE MINEIROS	0.111111111111111
327	1177121	FACULDADE DE TECNOLOGIA E CIÊNCIAS DE JEQUIÉ	0.247619047619048
328	1177325	CENTRO UNIVERSITÁRIO DOS GUARARAPES	0.345454545454545
329	1177367	FACULDADE EDUCACIONAL DE PONTA GROSSA	0.227272727272727
330	1177679	CENTRO UNIVERSITÁRIO SÃO JUDAS TADEU	0.189655172413793
331	1177724	CENTRO UNIVERSITÁRIO UNA	0.170212765957447
332	1177910	Centro Universitário Tocantinense Presidente Antônio Carlos	0.181818181818182
333	1178528	FACULDADE DO SUL	0.409448818897638
334	1178532	FACULDADE UNIME DE CIÊNCIAS EXATAS E TECNOLÓGICAS	0.26605504587156
335	1179133	UNIVERSIDADE FEEVALE	0.043010752688172
336	1179206	FACULDADE PITÁGORAS DE IMPERATRIZ	0.261538461538462
337	1179346	CENTRO UNIVERSITÁRIO DE JOÃO PESSOA	0.213740458015267
338	1179365	FACULDADE UNINASSAU BELÉM	0.225
339	1179407	FACULDADE UNA DE UBERLÂNDIA	0.148648648648649
340	1179679	FACULDADE DE PATO BRANCO	0.575
341	1179735	INSTITUTO MASTER DE ENSINO PRESIDENTE ANTÔNIO CARLOS	0.0851063829787234
342	1179775	FACULDADE DE ENGENHARIA DE MINAS GERAIS - FEAMIG	0.121212121212121
343	1180566	UNIVERSIDADE DE RIBEIRÃO PRETO	0.121951219512195
344	1180814	INSTITUTO FEDERAL DE EDUCAÇÃO, CIÊNCIA E TECNOLOGIA DO CEARÁ	0.015625
345	1180933	Faculdade SOCIESC	0.361702127659574
346	1181984	Faculdade Doctum de João Monlevade	0.230769230769231
347	1182267	Centro Universitário de Itapira Uniesi	0.256410256410256
348	1182945	FACULDADE DE CIÊNCIAS SOCIAIS E HUMANAS SOBRAL PINTO	0.16
349	1183196	FACULDADE DE CIÊNCIAS JURÍDICAS E SOCIAIS APLICADAS DE PRIMAVERA DO LESTE	0.350515463917526
350	1184408	CENTRO UNIVERSITÁRIO SÃO CAMILO - ESPÍRITO SANTO	0.115384615384615
351	1184447	CENTRO DE ENSINO SUPERIOR DO AMAPÁ	0.0789473684210526
352	1185157	CENTRO UNIVERSITÁRIO ESTÁCIO DA AMAZÔNIA	0.176923076923077
353	1185333	FACULDADE UNA DE CONTAGEM	0.229166666666667
354	1185512	UNIVERSIDADE DO GRANDE RIO PROFESSOR JOSÉ DE SOUZA HERDY	0.2
355	1185560	CENTRO UNIVERSITÁRIO DO PLANALTO DE ARAXÁ	0.027027027027027
356	1186216	CENTRO UNIVERSITÁRIO FARIAS BRITO	0.195121951219512
357	1186553	CENTRO UNIVERSITÁRIO AUTÔNOMO DO BRASIL	0.113207547169811
358	1186904	UNIVERSIDADE SALGADO DE OLIVEIRA	0.125
359	1186906	UNIVERSIDADE SALGADO DE OLIVEIRA	0.0909090909090909
360	1186908	UNIVERSIDADE SALGADO DE OLIVEIRA	0.113636363636364
361	1186922	FACULDADE MADRE THAIS	0.214285714285714
362	1187108	UNIVERSIDADE DO CEUMA - UNICEUMA	0.11214953271028
363	1187361	UNIVERSIDADE LA SALLE	0.0833333333333333
364	1187536	CENTRO UNIVERSITÁRIO HERMINIO OMETTO	0.157894736842105
365	1187547	Faculdade Metropolitana de Paraupebas	0.1875
366	1188121	UNIVERSIDADE SÃO JUDAS TADEU	0.244897959183673
367	1188138	INSTITUTO FEDERAL DE EDUCAÇÃO, CIÊNCIA E TECNOLOGIA DE ALAGOAS	0.171875
368	1188455	FACULDADE DE CIÊNCIAS SOCIAIS APLICADAS DE EXTREMA	0.140350877192982
369	1188617	FACULDADE INDEPENDENTE DO NORDESTE	0.0777777777777778
370	1188654	UNIVERSIDADE ESTÁCIO DE SÁ	0.03
371	1189376	UNIVERSIDADE DE VASSOURAS	0.256410256410256
372	1189475	Faculdade Galileu	0.0833333333333333
373	1189695	FACULDADE DE CIÊNCIAS SOCIAIS APLICADAS	0.320987654320988
374	1189857	UNIVERSIDADE DO ESTADO DE MATO GROSSO	0.10752688172043
375	1190080	CENTRO UNIVERSITÁRIO DE GOIÁS	0.305882352941176
376	1190187	UNIVERSIDADE PITÁGORAS UNOPAR	0.224719101123595
377	1190233	Centro Universitário FACEX	0.0263157894736842
378	1190673	INSTITUTO DE ENSINO SUPERIOR DE TERESINA	0.170731707317073
379	1190677	INSTITUTO CUIABÁ DE ENSINO E CULTURA	0.338709677419355
380	1191209	INSTITUTO FEDERAL DE EDUCAÇÃO, CIÊNCIA E TECNOLOGIA DE GOIÁS	0.19047619047619
381	1191220	INSTITUTO FEDERAL DE EDUCAÇÃO, CIÊNCIA E TECNOLOGIA DE GOIÁS	0.0975609756097561
382	1191223	INSTITUTO FEDERAL DE EDUCAÇÃO, CIÊNCIA E TECNOLOGIA DE GOIÁS	0.0967741935483871
383	1191476	FACULDADE ANHANGUERA PITÁGORAS VOTORANTIM	0.303030303030303
384	1191573	INSTITUTO FEDERAL DE EDUCAÇÃO, CIÊNCIA E TECNOLOGIA DE GOIÁS	0.176470588235294
385	1192010	IPOG - INSTITUTO DE PÓS-GRADUAÇÃO & GRADUAÇÃO	0.0892857142857143
386	1193184	CENTRO UNIVERSITÁRIO SENAI CIMATEC	0.378787878787879
387	1193363	FACULDADE ESTÁCIO DE SÁ DE CAMPO GRANDE	0.0789473684210526
388	1193935	FACULDADE DE FILOSOFIA CIÊNCIAS E LETRAS DE ITUVERAVA	0.166666666666667
389	1193964	CENTRO UNIVERSITÁRIO UNIHORIZONTES	0.446428571428571
390	1200064	CENTRO UNIVERSITÁRIO ANHANGÜERA	0.26
391	1202244	Centro Universitário UNIFAFIBE	0.328125
392	1202576	UNIVERSIDADE DA REGIÃO DE JOINVILLE	0.0333333333333333
393	1202732	Estácio FASE - Faculdade Estácio de Sergipe	0.0484848484848485
394	1203337	FACULDADE SANTA MARIA	0.13953488372093
395	1203362	Faculdade SOCIESC de Blumenau	0.238095238095238
396	1203507	Centro Universitário das Américas	0.136363636363636
397	1203652	CENTRO UNIVERSITÁRIO ANHANGUERA DE SÃO PAULO	0.27007299270073
398	1204035	FACULDADE DE ADMINISTRAÇÃO E CIÊNCIAS CONTÁBEIS DE SÃO ROQUE	0.156862745098039
399	1204140	CENTRO UNIVERSITÁRIO DE SANTA FÉ DO SUL	0.0465116279069767
400	1204175	CENTRO UNIVERSITÁRIO ESTÁCIO DE SANTA CATARINA - ESTÁCIO SANTA CATARINA	0.146153846153846
401	1204201	CENTRO UNIVERSITÁRIO FUNDAÇÃO DE ENSINO OCTÁVIO BASTOS - FEOB	0.0344827586206897
402	1204222	FACULDADE UNINASSAU CARUARU	0.288461538461538
403	1204255	CENTRO UNIVERSITÁRIO OPET	0.203703703703704
404	1204380	UNIVERSIDADE VEIGA DE ALMEIDA	0.024390243902439
405	1204664	FACULDADE ESTÁCIO DO AMAZONAS - ESTÁCIO AMAZONAS	0.0987654320987654
406	1204750	CENTRO UNIVERSITÁRIO SALESIANO DE SÃO PAULO	0.166666666666667
407	1204813	CENTRO UNIVERSITÁRIO RITTER DOS REIS	0.3
408	1204860	FACULDADE PITÁGORAS DE GOVERNADOR VALADARES	0.240740740740741
409	1204953	FACULDADE DE TECNOLOGIA DE PIRACICABA	0.1
410	1204989	UNIVERSIDADE TECNOLÓGICA FEDERAL DO PARANÁ	0.108695652173913
411	1205002	FACULDADE UNINASSAU TERESINA	0.0571428571428571
412	1205049	Faculdade dos Guararapes	0.345679012345679
413	1205066	FACULDADE ANHANGÜERA DE BAURU	0.107692307692308
414	1205069	FACULDADE ANHANGÜERA DE PIRACICABA	0.257575757575758
415	1205071	FACULDADE DE AMERICANA	0.204081632653061
416	1205116	FACULDADE ANHANGÜERA DE CAMPINAS	0.355932203389831
417	1205140	FACULDADE ANHANGUERA DE PORTO ALEGRE	0.5
418	1205258	FACULDADE ANHANGÜERA DE RIBEIRÃO PRETO	0.337209302325581
419	1205282	FACULDADE ANHANGUERA DE CAXIAS DO SUL	0.333333333333333
420	1205356	FACULDADE PARAÍSO DO CEARÁ	0.368421052631579
421	1205431	FACULDADE ANHANGUERA DE PELOTAS	0.202380952380952
422	1205449	FACULDADE ANHANGUERA DE GUARULHOS	0.342105263157895
423	1205513	CENTRO UNIVERSITÁRIO UNA	0.141414141414141
424	1205562	FACULDADE UNINASSAU ARACAJU	0.271428571428571
425	1205633	FACULDADE UNIÃO BANDEIRANTE	0.402597402597403
426	1205744	FACULDADE ANHANGUERA DE LIMEIRA	0.205479452054795
427	1206348	FACULDADE CAPITAL FEDERAL	0.219178082191781
428	1208151	CISNE - FACULDADE DE QUIXADÁ	0.282051282051282
429	1208507	Faculdade Cosmopolita	0.0882352941176471
430	1208809	Faculdade Doctum de Ipatinga	0.228571428571429
431	1213280	UNIVERSIDADE DE RIO VERDE	0.346153846153846
432	1257911	FACULDADE DE EDUCAÇÃO DE PORTO VELHO	0.0983606557377049
433	1257915	Faculdade Meta	0.523255813953488
434	1257964	FACULDADE PANAMERICANA DE JI-PARANÁ	0.185185185185185
435	1257968	FACULDADE SÃO PAULO	0.2625
436	1258327	FACULDADE DE CIÊNCIAS ADMINISTRATIVAS E CONTÁBEIS DE ITABIRA	0.288461538461538
437	1258515	CENTRO UNIVERSITÁRIO FACISA	0.103448275862069
438	1258643	FACULDADE ESTÁCIO DE CASTANHAL	0.120879120879121
439	1258664	CENTRO UNIVERSITÁRIO ATENEU	0.0952380952380952
440	1258741	CENTRO UNIVERSITÁRIO DE PAULÍNIA	0.025
441	1258790	FUNDAÇÃO UNIVERSIDADE FEDERAL DA GRANDE DOURADOS	0.046875
442	1258970	INSTITUTO DE EDUCAÇÃO SUPERIOR DA PARAÍBA	0.0666666666666667
443	1259013	UNIVERSIDADE JOSÉ DO ROSÁRIO VELLANO	0.142857142857143
444	1259060	CENTRO UNIVERSITÁRIO DE BELO HORIZONTE	0.25974025974026
445	1259118	FACULDADE UNINASSAU PARNAÍBA	0.202247191011236
446	1259226	FACULDADE PITÁGORAS DE BELO HORIZONTE	0.323076923076923
447	1259230	FACULDADE UNINASSAU ALIANÇA	0.204081632653061
448	1259245	FACULDADE DELTA	0.234567901234568
449	1259289	UNIVERSIDADE CÂNDIDO MENDES	0.116279069767442
450	1259290	UNIVERSIDADE CÂNDIDO MENDES	0.0454545454545455
451	1259420	FACULDADE DE ENSINO SUPERIOR DE CATALÃO	0.133333333333333
452	1259437	FACULDADE ESCRITOR OSMAN DA COSTA LINS	0.0444444444444444
453	1259462	FACULDADE ENIAC	0.04
454	1259608	FACULDADE PITÁGORAS DE CONTAGEM	0.326530612244898
455	1259715	CENTRO UNIVERSITÁRIO SALESIANO DE SÃO PAULO	0.254545454545455
456	1259735	FACULDADE PITÁGORAS DE BELO HORIZONTE	0.203125
457	1259888	FACULDADE DE EDUCAÇÃO E MEIO AMBIENTE	0.0188679245283019
458	1260158	FACULDADE DE INTEGRAÇÃO DO SERTÃO	0.0535714285714286
459	1260304	INSTITUTO FEDERAL DE EDUCAÇÃO, CIÊNCIA E TECNOLOGIA DE SÃO PAULO	0.192307692307692
460	1260307	Faculdade Integral Diferencial Wyden	0.0420168067226891
461	1260330	FACULDADE ESTÁCIO DE JOÃO PESSOA - ESTÁCIO DE JOÃO PESSOA	0.08
462	1260397	FACULDADE JUIZ DE FORA	0.147058823529412
463	1260402	FACULDADE ANHANGUERA DE ANÁPOLIS	0.396039603960396
464	1260467	FACULDADE ANHANGÜERA DE CAMPINAS	0.264705882352941
465	1260495	FACULDADE PITÁGORAS DE GOIÂNIA	0.252747252747253
466	1260690	CENTRO UNIVERSITÁRIO DE CARATINGA	0.0655737704918033
467	1260718	FACULDADE ESTÁCIO DE SÃO LUÍS	0.036144578313253
468	1260949	FACULDADE ESTÁCIO DE SÁ DE OURINHOS	0.040983606557377
469	1261049	INSTITUTO FEDERAL DE EDUCAÇÃO, CIÊNCIA E TECNOLOGIA DE SÃO PAULO	0.264150943396226
470	1261058	UNIVERSIDADE ESTÁCIO DE SÁ	0.0666666666666667
471	1261146	FACULDADE DE CIÊNCIAS BIOMÉDICAS DE CACOAL	0.435897435897436
472	1261159	FACULDADE DE ENSINO SUPERIOR DA CIDADE DE FEIRA DE SANTANA	0.0560747663551402
473	1261230	INSTITUTO FEDERAL DE EDUCAÇÃO, CIÊNCIA E TECNOLOGIA DE SANTA CATARINA	0.0879120879120879
474	1261240	FACULDADE MONTES BELOS	0.0303030303030303
475	1261313	Faculdade Una de Sete Lagoas	0.205882352941176
476	1261393	FACULDADE ANHANGUERA DE JACAREÍ	0.262295081967213
477	1261748	CENTRO UNIVERSITÁRIO EURO-AMERICANO	0.0888888888888889
478	1262444	UNIVERSIDADE FEDERAL DO SUL E SUDESTE DO PARÁ	0.0526315789473684
479	1262463	FACULDADE UNA DE CATALÃO	0.269230769230769
480	1262720	Faculdade Pitágoras de Arapiraca	0.333333333333333
481	1262735	Faculdade Pitágoras de João Pessoa	0.21875
482	1262740	Faculdade Pitágoras de Vitória da Conquista	0.362204724409449
483	1262745	Faculdade Pitágoras de Luis Eduardo Magalhães	0.235714285714286
484	1262809	Faculdade Pitágoras de Bacabal	0.266666666666667
485	1262856	INSTITUTO FEDERAL DE EDUCAÇÃO, CIÊNCIA E TECNOLOGIA DA PARAÍBA	0.0808080808080808
486	1263385	Faculdade Pitágoras do Ceará	0.464788732394366
487	1263709	Faculdade AGES de Senhor do Bonfim	0.169491525423729
488	1264622	INSTITUTO FEDERAL DE EDUCAÇÃO, CIÊNCIA E TECNOLOGIA DA BAHIA	0.0909090909090909
489	1265019	CENTRO UNIVERSITÁRIO ANHANGUERA DE SANTO ANDRÉ	0.345454545454545
490	1265866	INSTITUTO FEDERAL DE EDUCAÇÃO, CIÊNCIA E TECNOLOGIA SUL-RIO-GRANDENSE	0.125
491	1266077	UNIVERSIDADE DO OESTE DE SANTA CATARINA	0.291666666666667
492	1266425	INSTITUTO FEDERAL DE EDUCAÇÃO, CIÊNCIA E TECNOLOGIA DO SUL DE MINAS GERAIS	0.208333333333333
493	1267043	CENTRO UNIVERSITÁRIO LA SALLE DO RIO DE JANEIRO	0.0967741935483871
494	1267522	UNIVERSIDADE FEDERAL DO AMAPÁ	0.024390243902439
495	1267596	INSTITUTO FEDERAL DE EDUCAÇÃO, CIÊNCIA E TECNOLOGIA DA BAHIA	0.244897959183673
496	1268136	UNIVERSIDADE DO ESTADO DE MATO GROSSO	0.0632911392405063
497	1270310	UNIVERSIDADE FEDERAL DE SANTA CATARINA	0.0232558139534884
498	1270379	UNIVERSIDADE FEDERAL RURAL DE PERNAMBUCO	0.0420168067226891
499	1270438	UNIVERSIDADE TECNOLÓGICA FEDERAL DO PARANÁ	0.0625
500	1270674	UNIVERSIDADE FEDERAL RURAL DO SEMI-ÁRIDO	0.03125
501	1270727	CENTRO FEDERAL DE EDUCAÇÃO TECNOLÓGICA DE MINAS GERAIS	0.129032258064516
502	1271916	CENTRO UNIVERSITÁRIO ANHANGUERA DE CAMPO GRANDE	0.347222222222222
503	1272380	CENTRO UNIVERSITÁRIO ANHANGUERA DE SÃO PAULO	0.308333333333333
504	1276153	UNIVERSIDADE FEDERAL DO SUL E SUDESTE DO PARÁ	0.0666666666666667
505	1276436	CENTRO UNIVERSITÁRIO ANHANGUERA DE SÃO PAULO	0.353982300884956
506	1276608	CENTRO UNIVERSITÁRIO MUNICIPAL DE FRANCA	0.0238095238095238
507	1279381	INSTITUTO FEDERAL DE EDUCAÇÃO, CIÊNCIA E TECNOLOGIA DE GOIÁS	0.203703703703704
508	1279790	FACULDADE DE TECNOLOGIA DE CURITIBA	0.163636363636364
509	1279824	FACULDADE DO PIAUÍ	0.245283018867925
510	1279827	INSTITUIÇÃO DE ENSINO SUPERIOR DE CACOAL	0.327868852459016
511	1280408	UNIVERSIDADE FEDERAL DE CAMPINA GRANDE	0.0631578947368421
512	1280583	FACULDADE ANHANGUERA DE OSASCO	0.390243902439024
513	1282858	Faculdade Estácio de Curitiba	0.130434782608696
514	1282909	UNIVERSIDADE SÃO FRANCISCO	0.0642857142857143
515	1283116	FACULDADE EDUVALE DE AVARÉ	0.0645161290322581
516	1283576	CENTRO UNIVERSITÁRIO GERALDO DI BIASE	0.0720720720720721
517	1283810	FACULDADE CAPIXABA DE VILA VELHA	0.0666666666666667
518	1283928	Faculdades Unificadas de Cataguases	0.387755102040816
519	1284293	FACULDADE DE MACAPÁ	0.282608695652174
520	1284570	FACULDADE DE CIÊNCIAS JURÍDICAS E SOCIAIS APLICADAS DO ARAGUAIA	0.0131578947368421
521	1284584	CENTRO UNIVERSITÁRIO DE ANÁPOLIS	0.19047619047619
522	1284593	CENTRO UNIVERSITÁRIO SETE DE SETEMBRO	0.257142857142857
523	1284647	Faculdade Estácio Euro- Panamericana de Humanidades e Tecnologias - Estácio EUROPAN	0.125
524	1284716	INSTITUTO FEDERAL DE EDUCAÇÃO, CIÊNCIA E TECNOLOGIA DE SERGIPE	0.225
525	1284721	FACULDADE METODISTA GRANBERY	0.0333333333333333
526	1284722	FACULDADE DE TECNOLOGIA FTEC	0.0816326530612245
527	1284990	FACULDADE ESTÁCIO DO RIO GRANDE DO SUL - ESTÁCIO FARGS	0.0208333333333333
528	1285016	FACULDADE CAPIXABA DE CARIACICA	0.0222222222222222
529	1285216	FACULDADE DE TECNOLOGIA ALTO MÉDIO SÃO FRANCISCO	0.024390243902439
530	1285218	CENTRO DE ENSINO SUPERIOR DE ILHÉUS	0.11864406779661
531	1285408	Faculdade Estácio do Amapá - Estácio Amapá	0.0761904761904762
532	1286455	Faculdade Una de Divinópolis	0.219512195121951
533	1286573	Faculdade Pitagoras de Campina Grande	0.404761904761905
534	1286734	Faculdade Pitágoras de Jequié	0.331081081081081
535	1286737	Faculdade Pitágoras de Brumado	0.305555555555556
536	1286743	Faculdade Pitágoras de Bom Jesus da Lapa	0.405405405405405
537	1287415	Faculdade Pitagoras de Eunapolis	0.428571428571429
538	1287848	Faculdade Pitagoras de Maraba	0.443396226415094
539	1292284	EMGE - ESCOLA DE ENGENHARIA	0.13953488372093
540	1292293	Faculdade AGES de Jacobina	0.292307692307692
541	1292435	CENTRO UNIVERSITÁRIO DE CARATINGA	0.0727272727272727
542	1293060	CENTRO UNIVERSITÁRIO UNIRG	0.125
543	1298971	INSTITUTO FEDERAL DE EDUCAÇÃO, CIÊNCIA E TECNOLOGIA DE MINAS GERAIS	0.166666666666667
544	1299328	UNIÃO LATINO-AMERICANA DE TECNOLOGIA	0.0526315789473684
545	1299421	Faculdade de Castelo - Multivix Castelo	0.3125
546	1299473	CENTRO UNIVERSITÁRIO UNIVEL	0.290909090909091
547	1299960	FACULDADE DE CIÊNCIAS SOCIAIS APLICADAS DE SINOP	0.274725274725275
548	1300174	FACULDADE ITOP	0.08
549	1300238	UNIVERSIDADE PITÁGORAS UNOPAR	0.185185185185185
550	1300285	UNIVERSIDADE ESTÁCIO DE SÁ	0.0485436893203883
551	1300314	FACULDADE DA AMAZÔNIA OCIDENTAL	0.260869565217391
552	1300427	UNIVERSIDADE FEDERAL DO CEARÁ	0.211538461538462
553	1300467	FACULDADE DE FILOSOFIA E CIÊNCIAS HUMANAS DE GOIATUBA	0.0571428571428571
554	1303423	FACULDADE LUCIANO FEIJÃO	0.0196078431372549
555	1303471	FACULDADE ANHANGUERA DE VALPARAÍSO	0.311827956989247
556	1303475	FACULDADE ANHANGUERA DE BRASÍLIA	0.257142857142857
557	1303515	FACULDADE ANHANGUERA DE PASSO FUNDO	0.254901960784314
558	1303543	FACULDADE ANHANGUERA DE MATÃO	0.32258064516129
559	1303681	FACULDADE ANHANGUERA DE TABOÃO DA SERRA	0.406976744186047
560	1303686	FACULDADE ANHANGUERA DE ITAPECERICA DA SERRA	0.328571428571429
561	1303848	FACULDADES INTEGRADAS DE PATOS	0.24
562	1303918	CENTRO UNIVERSITÁRIO PRESIDENTE TANCREDO DE ALMEIDA NEVES	0.280701754385965
563	1304846	CENTRO FEDERAL DE EDUCAÇÃO TECNOLÓGICA DE MINAS GERAIS	0.0989010989010989
564	1304852	CENTRO UNIVERSITÁRIO ANHANGUERA DE SÃO PAULO	0.378378378378378
565	1304953	FACULDADE DE ADMINISTRAÇÃO E NEGÓCIOS DE SERGIPE	0.28125
566	1304979	FACULDADE METROPOLITANA DA GRANDE FORTALEZA	0.145454545454545
567	1305196	UNIVERSIDADE PRESIDENTE ANTÔNIO CARLOS	0.307692307692308
568	1305542	Faculdade Pitágoras de Paragominas	0.147368421052632
569	1305555	Faculdade Pitágoras da Serra	0.383177570093458
570	1305572	Faculdade Pitágoras de Tucuruí	0.206611570247934
571	1306384	Faculdade Una de Pouso Alegre	0.234848484848485
572	1307544	Escola Superior de Engenharia de Porto Velho	0.294117647058824
573	1307954	Faculdade de Tecnologia e Ciências	0.26530612244898
574	1309172	FACULDADE DE ADMINISTRAÇÃO E CIÊNCIAS ECONÔMICAS LTDA	0.1625
575	1310465	Faculdade de Ciências e Saúde Edufor	0.128205128205128
576	1311462	Faculdade Padre Cícero	0.0476190476190476
577	1313046	CENTRO UNIVERSITÁRIO RITTER DOS REIS	0.216666666666667
578	1313177	CENTRO UNIVERSITÁRIO MÓDULO	0.300884955752212
579	1313192	INSTITUTO FEDERAL DE EDUCAÇÃO, CIÊNCIA E TECNOLOGIA DE MINAS GERAIS	0.0638297872340425
580	1313216	CENTRO UNIVERSITÁRIO SERRA DOS ÓRGÃOS	0.0729166666666667
581	1313260	Centro Universitário Estácio de Belo Horizonte - Estácio BH	0.0377358490566038
582	1314211	CENTRO UNIVERSITÁRIO ESTÁCIO DE BRASÍLIA - ESTÁCIO BRASÍLIA	0.114503816793893
583	1314237	CENTRO UNIVERSITÁRIO ANTÔNIO EUFRÁSIO DE TOLEDO DE PRESIDENTE PRUDENTE - TOLEDO PRUDENTE	0.203389830508475
584	1314247	UNIVERSIDADE ANHEMBI MORUMBI	0.355731225296443
585	1315083	Centro Universitário Estácio do Ceará	0.0537313432835821
586	1317768	UNIVERSIDADE ESTÁCIO DE SÁ	0.0306122448979592
587	1321660	Faculdade UNIRB - ARAPIRACA	0.0181818181818182
588	1321685	UNIVERSIDADE FEDERAL DO PARANÁ	0.106382978723404
589	1321699	FACULDADE DE INHUMAS - FAC-MAIS	0.25
590	1321808	Centro Universitário Estácio de Belo Horizonte - Estácio BH	0.0444444444444444
591	1321910	FACULDADE ANHANGÜERA DE SOROCABA	0.398148148148148
592	1321984	FACULDADE DE QUATRO MARCOS	0.0285714285714286
593	1322141	FACULDADE SÃO FRANCISCO DE JUAZEIRO	0.0921052631578947
594	1322143	INSTITUTO DE ENSINO SUPERIOR DE RIO VERDE	0.0235294117647059
595	1322236	UNIVERSIDADE SÃO FRANCISCO	0.0612244897959184
596	1322466	FACULDADE MAUÁ DE BRASÍLIA	0.470588235294118
597	1322482	Universidade Universus Veritas Guarulhos	0.282051282051282
598	1322531	FACULDADE DA ALTA PAULISTA	0.0571428571428571
599	1322668	FACULDADE IRECÊ	0.087719298245614
600	1323593	Centro Universitário da Amazônia	0.0901639344262295
601	1325015	Faculdade de Tecnologia e Ciências - FTC Petrolina	0.538461538461538
602	1330436	FACULDADE DE CASCAVEL	0.369230769230769
603	1330444	FACULDADE ANHANGÜERA DE DOURADOS	0.293103448275862
604	1330494	FACULDADE DE SORRISO	0.21
605	1330508	FACULDADE ANHANGUERA DE RIO CLARO	0.411764705882353
606	1330516	CENTRO UNIVERSITÁRIO ANHANGÜERA	0.179487179487179
607	1330530	FACULDADE PITÁGORAS DE FEIRA DE SANTANA	0.322033898305085
608	1330543	FACULDADE PITÁGORAS	0.378378378378378
609	1330651	FACULDADE ANHANGUERA DE VALINHOS	0.235294117647059
610	1330835	FACULDADE ANHANGUERA DE PINDAMONHANGABA	0.27906976744186
611	1330898	FACULDADE ANHANGUERA DE SUMARÉ	0.305084745762712
612	1331004	PONTIFÍCIA UNIVERSIDADE CATÓLICA DE MINAS GERAIS	0.0357142857142857
613	1331222	FACULDADE GUARAÍ	0.123076923076923
614	1331340	INSTITUTO DE ENSINO SUPERIOR DO RIO GRANDE DO NORTE	0.333333333333333
615	1331638	INSTITUTO DE ENSINO E PESQUISA OBJETIVO	0.183908045977011
616	1332180	UNIVERSIDADE DO VALE DO RIO DOS SINOS	0.0350877192982456
617	1332282	Faculdade Anhanguera de Nova Iguaçu	0.346153846153846
618	1332285	Faculdade Pitágoras de Irecê	0.337837837837838
619	1332443	Faculdade Alis de Itabirito	0.242424242424242
620	1333094	UNIVERSIDADE DO CEUMA - UNICEUMA	0.151515151515152
621	1333375	Faculdade Anhanguera de Jaú	0.227272727272727
622	1343891	CENTRO UNIVERSITÁRIO ESTÁCIO DE BRASÍLIA - ESTÁCIO BRASÍLIA	0.2
623	1349567	CENTRO UNIVERSITÁRIO AUGUSTO MOTTA	0.0152671755725191
624	1349791	FACULDADE SÃO FRANCISCO DO CEARÁ	0.024390243902439
625	1350163	FACULDADE UNINASSAU PETROLINA	0.166666666666667
626	1354238	Faculdade Anhanguera Franca	0.148148148148148
627	1354262	Faculdade Pitágoras Itabira	0.28125
628	1357811	INSTITUTO FEDERAL DE EDUCAÇÃO, CIÊNCIA E TECNOLOGIA DE ALAGOAS	0.0379746835443038
629	1364115	Faculdade ESAMC São Paulo - ESAMC	0.475
630	1364266	FACULDADE ANHANGUERA DE SÃO BERNARDO	0.517857142857143
631	1364375	FACULDADE ANHANGUERA JARAGUÁ DO SUL	0.405405405405405
632	1364449	FACULDADE PITÁGORAS DE POÇOS DE CALDAS	0.375
633	1364465	INSTITUTO FEDERAL DE EDUCAÇÃO, CIÊNCIA E TECNOLOGIA DO CEARÁ	0.027027027027027
634	1365565	FACULDADE DO NORTE GOIANO	0.0142857142857143
635	1365803	CENTRO UNIVERSITÁRIO ETEP	0.224489795918367
636	1367398	Faculdade Anhanguera de Catanduva	0.210526315789474
637	1367476	CENTRO UNIVERSITÁRIO FAMINAS	0.369565217391304
638	1369576	CENTRO UNIVERSITÁRIO SÃO LUCAS	0.180555555555556
639	1376268	INSTITUTO FEDERAL DE EDUCAÇÃO, CIÊNCIA E TECNOLOGIA DO NORTE DE MINAS GERAIS	0.0476190476190476
640	1377492	CENTRO UNIVERSITARIO PROJEÇÃO	0.316666666666667
641	1382499	CENTRO UNIVERSITÁRIO CELSO LISBOA	0.0945945945945946
642	1404095	INSTITUTO FEDERAL DE EDUCAÇÃO, CIÊNCIA E TECNOLOGIA DE SANTA CATARINA	0.289156626506024
643	1419850	INSTITUTO FEDERAL DE EDUCAÇÃO, CIÊNCIA E TECNOLOGIA DE MATO GROSSO DO SUL	0.127659574468085
644	1420121	INSTITUTO FEDERAL DE EDUCAÇÃO, CIÊNCIA E TECNOLOGIA DE SANTA CATARINA	0.18
645	1420139	UNIVERSIDADE SÃO JUDAS TADEU	0.227272727272727
646	1420280	INSTITUTO FEDERAL DE EDUCAÇÃO, CIÊNCIA E TECNOLOGIA DO CEARÁ	0.027027027027027
647	1421452	INSTITUTO FEDERAL DE EDUCAÇÃO, CIÊNCIA E TECNOLOGIA GOIANO	0.0263157894736842
648	1427408	INSTITUTO FEDERAL DE EDUCAÇÃO CIÊNCIA E TECNOLOGIA DE RONDÔNIA	0.290909090909091
649	1427568	UNIVERSIDADE CRUZEIRO DO SUL	0.53
650	1428317	INSTITUTO FEDERAL DE EDUCAÇÃO, CIÊNCIA E TECNOLOGIA DO PARÁ	0.0810810810810811
651	5000075	UNIVERSIDADE FEDERAL DA INTEGRAÇÃO LATINO-AMERICANA	0.0727272727272727
652	5000166	FACULDADE ESAMC SANTOS	0.1
653	5000198	FACULDADE ESAMC CAMPINAS	0.116666666666667
654	5000207	FACULDADE PITÁGORAS DE UBERLÂNDIA	0.217592592592593
655	5000232	CENTRO UNIVERSITÁRIO UNINOVAFAPI	0.128712871287129
656	5000252	FACULDADES INTEGRADAS MARIA IMACULADA	0.0689655172413793
657	5000314	Faculdades Unificadas de Teófilo Otoni	0.205128205128205
658	5000424	UNIVERSIDADE PAULISTA	0.168421052631579
